# Supplementary material for: Identification of Potential Biomarkers of Radiation Exposure in Blood Cells by Capillary Electrophoresis Time-of-Flight Mass Spectrometry
Source: Int J Mol Sci. 2020 Jan 27;21(3):812. doi: 10.3390/ijms21030812 (PMC7037449; doi:10.3390/ijms21030812)
Supplement: Supplementary file 1 [file ijms-21-00812-s001.zip]

Archive with 1 entries (1 files):
- ijms-682904-supplementary.xlsx
