# Supplementary material for: Identification of Potential Biomarkers of Radiation Exposure in Blood Cells by Capillary Electrophoresis Time-of-Flight Mass Spectrometry
Source: Int J Mol Sci. 2020 Jan 27;21(3):812. doi: 10.3390/ijms21030812 (PMC7037449; doi:10.3390/ijms21030812)
Supplement: Supplementary file 1 [file ijms-21-00812-s001.zip › ijms-682904-supplementary.xlsx]

## Sheet: Day 2
Two days after irradiation
Ion mode				m/z	MT/RT	Relative Area
	Compound name	KEGG ID	HMDB ID			0Gy				1Gy				3Gy				0Gy		1Gy		3Gy
						1	2	3	4	5	6	7	8	9	10	11	12	Mean	S.D.	Mean	S.D.	Mean	S.D.
Positive	1-Aminocyclopropane-1-carboxylic acid Homoserinelactone	C01234		102.055	7.53046	9.02058e-05	7.57671e-05	6.33139e-05	5.96996e-05	8.91906e-05	7.45064e-05	7.24063e-05	7.40773e-05	6.87838e-05	5.84918e-05	7.11637e-05	7.81827e-05	7.22466e-05	1.381e-05	7.75451e-05	7.8163e-06	6.91555e-05	8.1522e-06
Positive	1-Methyl-4-imidazoleacetic acid	C05828	HMDB02820	141.066	8.73084	2.64841e-05	3.40979e-05	3.62911e-05	0.000111941	3.12573e-05	3.90338e-05	6.28987e-05	3.26427e-05	6.21579e-05	3.43322e-05	3.14261e-05	3.12306e-05	5.22034e-05	4.00459e-05	4.14581e-05	1.46895e-05	3.97867e-05	1.49814e-05
Positive	1-Methyladenosine	C02494	HMDB03331	282.119	10.4612	2.65763e-05	3.08297e-05	3.26127e-05	3.87328e-05	2.47264e-05	2.50117e-05	2.80374e-05	3.53239e-05	4.13e-05	2.33304e-05	2.66556e-05	2.50429e-05	3.21879e-05	5.04484e-06	2.82749e-05	4.93238e-06	2.90822e-05	8.25755e-06
Positive	1-Methylhistamine	C05127	HMDB00898	126.102	5.32025	2.3719e-05	3.4806e-05	8.27193e-05	9.99007e-05	7.25547e-05	9.73759e-05	0.000152322	0.000107375	0.000104646	2.35515e-05	7.62784e-05	7.25261e-05	6.02863e-05	3.6783e-05	0.000107407	3.33298e-05	6.92506e-05	3.36719e-05
Positive	1-Methylhistidine 3-Methylhistidine	C01152	HMDB00001 HMDB00479	170.092	7.9583	0.00125213	0.00118956	0.00106588	0.000864837	0.000906949	0.00112313	0.000986021	0.000784764	0.000908926	0.000988915	0.00101911	0.00110821	0.0010931	0.000170723	0.000950217	0.000141926	0.00100629	8.2327e-05
Positive	1-Methylnicotinamide	C02918	HMDB00699	137.071	7.81195	5.10941e-05	4.78787e-05	7.13078e-05	4.60742e-05	4.39617e-05	3.60012e-05	4.26272e-05	5.05696e-05	4.77475e-05	4.32607e-05	5.11966e-05	5.57955e-05	5.40887e-05	1.16656e-05	4.32899e-05	5.97241e-06	4.95001e-05	5.30756e-06
Positive	1-Phenylethylamine	C02455	HMDB02017	122.096	8.34865	N.D.	N.D.	N.D.	N.D.	N.D.	N.D.	N.D.	3.22062e-05	N.D.	N.D.	N.D.	N.D.	N.A.	N.A.	3.22062e-05	N.A.	N.A.	N.A.
Negative	10-Hydroxydecanoic acid	C02774		187.132	7.87932	N.D.	N.D.	N.D.	N.D.	N.D.	N.D.	N.D.	2.98628e-05	N.D.	N.D.	N.D.	2.63483e-05	N.A.	N.A.	2.98628e-05	N.A.	2.63483e-05	N.A.
Positive	11-Aminoundecanoic acid	C19325		202.179	10.2109	0.000129195	0.000122148	7.16263e-05	5.19766e-05	0.000107029	0.000107948	0.00012614	9.68367e-05	0.000108093	0.000126797	0.000167213	0.000124922	9.37363e-05	3.78472e-05	0.000109488	1.21896e-05	0.000131756	2.50892e-05
Positive	2'-Deoxycytidine	C00881	HMDB00014	228.097	9.93463	0.000125692	0.000128957	0.000103196	0.00012028	6.11825e-05	8.2686e-05	7.24919e-05	5.71792e-05	0.000101972	9.40955e-05	8.65571e-05	7.30838e-05	0.000119531	1.14627e-05	6.83849e-05	1.15301e-05	8.89272e-05	1.22952e-05
Positive	2'-Deoxyuridine	C00526	HMDB00012	229.081	22.1059	0.000157645	0.000158588	0.00012434	0.000181389	0.000132437	0.000106891	0.000135762	0.000126518	0.000182789	0.000189877	0.000172721	0.000128667	0.000155491	2.34902e-05	0.000125402	1.29193e-05	0.000168514	2.74814e-05
Positive	2-(Creatinine-3-yl)propionic acid			186.087	11.6318	N.D.	N.D.	7.44358e-06	1.76485e-05	N.D.	N.D.	N.D.	N.D.	N.D.	N.D.	N.D.	N.D.	1.25461e-05	7.216e-06	N.A.	N.A.	N.A.	N.A.
Positive	2-Amino-2-(hydroxymethyl)-1,3-propanediol	C07182		122.081	8.7995	2.02164e-05	2.81335e-05	5.7695e-05	3.74114e-05	2.8463e-05	3.97294e-05	3.62031e-05	3.41392e-05	4.32313e-05	2.36897e-05	N.D.	3.06463e-05	3.58641e-05	1.61616e-05	3.46337e-05	4.71702e-06	3.25224e-05	9.90493e-06
Positive	2-Aminobutyric acid	C02261,C02356	HMDB00452	104.071	10.1377	0.000647386	0.000681468	0.000444703	0.000544286	0.00083485	0.00104295	0.000752899	0.00102589	0.00103957	0.00103721	0.0009508	0.000918089	0.000579461	0.000107108	0.000914147	0.000143022	0.000986417	6.14878e-05
Negative	2-Deoxyglucose 6-phosphate	C06369		243.028	10.5204	0.000271296	0.000262889	0.00024654	0.00018105	0.000207719	0.00022238	0.000184635	0.000179451	0.00024474	0.000247677	0.000272979	0.000259668	0.000240444	4.09078e-05	0.000198546	2.00862e-05	0.000256266	1.28781e-05
Negative	2-Hydroxy-4-methylvaleric acid	C03264	HMDB00624	131.071	8.98773	5.66732e-05	4.60873e-05	4.39501e-05	4.8128e-05	3.22816e-05	4.4938e-05	2.25842e-05	2.29352e-05	2.87401e-05	3.06449e-05	3.39851e-05	2.39887e-05	4.87096e-05	5.57633e-06	3.06847e-05	1.051e-05	2.93397e-05	4.17436e-06
Negative	2-Hydroxybutyric acid	C05984	HMDB00008	103.04	9.90169	0.000172319	0.00023547	0.000215037	0.000285394	0.000243959	0.000289787	0.000417092	0.000363481	0.000303118	0.000366638	0.000220526	0.000235601	0.000227055	4.69565e-05	0.00032858	7.68505e-05	0.000281471	6.71822e-05
Negative	2-Hydroxyglutaric acid	C02630,C01087,C03196	HMDB00606,HMDB00694	147.031	17.3043	0.000144461	0.000143145	0.000200817	0.000212904	0.000135108	0.00014271	0.000145225	0.000141447	0.000196935	0.00012199	0.000137794	0.000125843	0.000175332	3.67432e-05	0.000141122	4.30614e-06	0.00014564	3.48521e-05
Negative	2-Hydroxyisobutyric acid		HMDB00729	103.04	10.0281	0.000146837	0.000128233	0.000120007	0.000120816	9.90878e-05	0.0001299	5.25194e-05	9.769e-05	6.4257e-05	0.000100904	0.000105457	0.000129657	0.000128973	1.24712e-05	9.47993e-05	3.18664e-05	0.000100069	2.70042e-05
Negative	2-Hydroxyvaleric acid		HMDB01863	117.056	9.34933	0.00042342	0.000403066	0.000380525	0.000347911	0.000285565	0.00038928	0.000298658	0.00034258	0.000305527	0.000411366	0.000314036	0.000344769	0.000388731	3.23651e-05	0.000329021	4.69944e-05	0.000343924	4.80164e-05
Negative	2-Oxoadipic acid	C00322	HMDB00225	159.03	17.9984	3.25708e-05	N.D.	N.D.	N.D.	N.D.	3.56144e-05	N.D.	N.D.	4.15588e-05	N.D.	N.D.	N.D.	3.25708e-05	N.A.	3.56144e-05	N.A.	4.15588e-05	N.A.
Negative	2-Oxoglutaric acid	C00026	HMDB00208	145.014	22.0607	0.000866115	0.000832726	0.00123133	0.00118896	0.000818915	0.000943655	0.000879802	0.000793927	0.00090515	0.000763723	0.00077747	0.000794342	0.00102978	0.000209425	0.000859075	6.6934e-05	0.000810171	6.45452e-05
Negative	2-Oxoisovaleric acid	C00141	HMDB00019	115.041	10.3621	0.000260298	0.000269011	0.000242269	0.000298493	0.000254471	0.000256188	0.000317199	0.000255223	0.000250904	0.000250313	0.000230961	0.000241775	0.000267518	2.34611e-05	0.00027077	3.09605e-05	0.000243488	9.33499e-06
Negative	2-Phosphoglyceric acid	C00631	HMDB03391	184.986	19.5825	N.D.	0.00082127	0.000584363	N.D.	0.000829294	0.000595197	0.000756018	0.000651189	N.D.	0.000749522	0.000949935	0.000655561	0.000702817	0.000167518	0.000707924	0.000104833	0.000785006	0.000150361
Negative	3-(4-Hydroxyphenyl)propionic acid	C01744	HMDB02199	165.056	8.46955	1.9849e-05	1.47239e-05	2.17938e-05	2.52052e-05	2.77077e-05	2.60808e-05	2.33601e-05	2.09392e-05	2.70255e-05	2.92681e-05	N.D.	2.66629e-05	2.0393e-05	4.38002e-06	2.45219e-05	2.98692e-06	2.76521e-05	1.41112e-06
Positive	3-Amino-2-piperidone		HMDB00323	115.086	8.08686	1.08149e-05	N.D.	N.D.	3.69122e-05	N.D.	2.20348e-05	1.55034e-05	N.D.	N.D.	N.D.	1.30327e-05	N.D.	2.38635e-05	1.84536e-05	1.87691e-05	4.61838e-06	1.30327e-05	N.A.
Negative	3-Hydroxybutyric acid	C01089,C03197	HMDB00011,HMDB00357,HMDB00442	103.04	9.66759	0.0016772	0.00233468	0.00282836	0.00303598	0.00213547	0.00330265	0.00467226	0.00448094	0.00362505	0.00335017	0.00222942	0.00264379	0.00246905	0.000604315	0.00364783	0.00117614	0.00296211	0.000639852
Positive	3-Hydroxykynurenine	C03227	HMDB11631	225.087	10.3342	2.59618e-05	N.D.	0.00021207	0.000272128	0.00013013	0.000166068	0.000383673	0.000213284	0.00021479	2.67581e-05	0.000284606	0.000203875	0.000170053	0.000128349	0.000223289	0.000112214	0.000182507	0.000109819
Negative	3-Indoxylsulfuric acid		HMDB00682	212.003	9.7051	0.000147718	9.7358e-05	0.0001105	9.23859e-05	7.8505e-05	0.000117931	5.84002e-05	8.45395e-05	4.96828e-05	5.13765e-05	6.00747e-05	6.79157e-05	0.00011199	2.50143e-05	8.48438e-05	2.4727e-05	5.72624e-05	8.43594e-06
Negative	3-Phosphoglyceric acid	C00197	HMDB00807	184.986	20.1688	0.00284247	0.0027335	0.00175692	0.0016627	0.00323718	0.00291223	0.00370053	0.00215595	0.0050069	0.0032316	0.00433945	0.00280086	0.0022489	0.000625258	0.00300147	0.0006499	0.0038447	0.00101011
Negative	3-Ureidopropionic acid	C02642	HMDB00026	131.045	9.37912	2.57501e-05	3.45561e-05	N.D.	3.52773e-05	3.10062e-05	2.78867e-05	5.98296e-05	2.96279e-05	6.04603e-05	6.77021e-05	N.D.	3.00056e-05	3.18612e-05	5.30461e-06	3.70876e-05	1.5215e-05	5.27227e-05	2.0004e-05
Negative	4-Acetamidobutanoic acid	C02946	HMDB03681	144.067	8.70493	4.0656e-05	3.14761e-05	4.4071e-05	6.41541e-05	3.22376e-05	4.498e-05	7.39192e-05	8.16041e-05	7.25851e-05	4.0873e-05	2.60896e-05	3.08707e-05	4.50893e-05	1.37777e-05	5.81852e-05	2.34069e-05	4.26046e-05	2.09145e-05
Negative	4-Methyl-2-oxovaleric acid 3-Methyl-2-oxovaleric acid	C00233 C00671,C03465	HMDB00695 HMDB00491	129.056	9.68725	0.000538261	0.000611267	0.000413115	0.000592321	0.000602312	0.000684611	0.000895607	0.000665396	0.000481968	0.000574897	0.000456636	0.00084928	0.000538741	8.92804e-05	0.000711981	0.000127364	0.000590695	0.00017973
Positive	5'-Deoxy-5'-methylthioadenosine	C00170	HMDB01173	298.097	10.5864	5.57949e-05	6.31574e-05	9.14373e-05	0.000103601	8.02228e-05	7.18077e-05	4.73953e-05	6.2947e-05	3.20001e-05	5.38202e-05	3.74261e-05	5.08028e-05	7.84976e-05	2.27181e-05	6.55932e-05	1.40334e-05	4.35123e-05	1.04718e-05
Positive	5-Amino-4-oxovaleric acid	C00430	HMDB01149	132.066	8.48233	2.8389e-05	1.82473e-05	3.88688e-05	2.84256e-05	N.D.	1.51072e-05	N.D.	N.D.	N.D.	N.D.	N.D.	N.D.	2.84827e-05	8.41917e-06	1.51072e-05	N.A.	N.A.	N.A.
Positive	5-Hydroxylysine	C16741	HMDB00450	163.107	7.61287	0.000149073	0.000126342	0.000120285	0.000148236	0.000124477	0.000133767	0.000123913	0.000134592	0.000162823	0.000147004	0.00012059	0.000124922	0.000135984	1.48422e-05	0.000129187	5.77908e-06	0.000138835	1.97366e-05
Positive	5-Hydroxytryptophan	C00643	HMDB00472	221.091	11.9521	2.24286e-05	3.49694e-05	N.D.	N.D.	2.16072e-05	3.80601e-05	3.88013e-05	2.95873e-05	N.D.	2.01791e-05	3.09343e-05	5.14136e-05	2.8699e-05	8.86773e-06	3.2014e-05	8.09965e-06	3.41757e-05	1.58675e-05
Negative	5-Methoxyindoleacetic acid	C05660	HMDB04096	204.067	8.1191	5.0274e-05	5.15712e-05	3.45236e-05	2.58006e-05	3.72514e-05	4.65759e-05	5.81552e-05	8.67312e-05	2.00038e-05	2.28165e-05	3.59075e-05	5.94606e-05	4.05423e-05	1.25151e-05	5.71784e-05	2.14773e-05	3.45471e-05	1.79968e-05
Positive	5-Methyl-2'-deoxycytidine	C03592	HMDB02224	242.116	10.2581	N.D.	1.39714e-05	1.35548e-05	9.74928e-06	N.D.	N.D.	N.D.	N.D.	N.D.	N.D.	N.D.	N.D.	1.24252e-05	2.32674e-06	N.A.	N.A.	N.A.	N.A.
Negative	5-Oxohexanoic acid	C02129		129.056	9.20878	5.80143e-05	6.19756e-05	4.69311e-05	5.64139e-05	7.29635e-05	8.99179e-05	8.27405e-05	8.47351e-05	5.53165e-05	6.86462e-05	7.82001e-05	6.79157e-05	5.58337e-05	6.37886e-06	8.25893e-05	7.09443e-06	6.75196e-05	9.38819e-06
Negative	5-Oxoproline	C01879	HMDB00267	128.036	9.62922	0.000128635	0.000141605	0.000214876	0.000467089	0.000110699	0.000152327	0.000166951	0.000150958	0.00014366	0.00013863	0.000117334	0.000126039	0.000238051	0.000157342	0.000145234	2.41343e-05	0.000131416	1.19603e-05
Positive	6-Aminohexanoic acid	C02378	HMDB01901	132.102	8.81886	9.58283e-05	0.000117382	6.6355e-05	0.000150057	7.57064e-05	8.23522e-05	0.000124256	0.00016047	0.000153315	7.87815e-05	7.49014e-05	4.44823e-05	0.000107405	3.52979e-05	0.000110696	3.95345e-05	8.78701e-05	4.62469e-05
Negative	6-Hydroxyhexanoic acid	C06103		131.073	8.56038	N.D.	8.78926e-06	N.D.	N.D.	N.D.	N.D.	1.27827e-05	1.47161e-05	N.D.	N.D.	N.D.	N.D.	8.78926e-06	N.A.	1.37494e-05	1.36713e-06	N.A.	N.A.
Negative	6-Phosphogluconic acid	C00345	HMDB01316	275.018	14.9395	0.000137985	0.000166508	0.000104256	3.54758e-05	8.32109e-05	0.000110833	8.5926e-05	0.000140703	9.10375e-05	0.000146576	0.000105182	0.000148573	0.000111056	5.64467e-05	0.000105168	2.67534e-05	0.000122842	2.91478e-05
Positive	7,8-Dihydrobiopterin	C02953	HMDB00038	240.109	11.4479	4.44577e-05	3.95449e-05	3.76523e-05	5.17123e-05	N.D.	1.74442e-05	1.59031e-05	1.94546e-05	2.27001e-05	1.40425e-05	N.D.	1.39688e-05	4.33418e-05	6.27421e-06	1.76006e-05	1.78093e-06	1.69038e-05	5.01991e-06
Positive	7-Methylguanine	C02242	HMDB00897	166.072	8.72099	1.28119e-05	N.D.	1.63643e-05	1.57398e-05	1.48813e-05	N.D.	1.62457e-05	1.25956e-05	1.85404e-05	N.D.	N.D.	1.45796e-05	1.4972e-05	1.89656e-06	1.45742e-05	1.84432e-06	1.656e-05	2.80074e-06
Negative	8-Hydroxyoctanoic acid 2-Hydroxyoctanoic acid		HMDB00711	159.103	8.21604	1.30666e-05	N.D.	1.6154e-05	N.D.	N.D.	N.D.	1.47838e-05	3.21328e-05	1.06959e-05	N.D.	N.D.	2.36741e-05	1.46103e-05	2.18309e-06	2.34583e-05	1.22676e-05	1.7185e-05	9.17701e-06
Positive	Acetoacetamide	C11106		102.055	12.0689	2.4272e-05	3.0748e-05	3.02667e-05	2.73391e-05	2.36542e-05	2.45387e-05	N.D.	1.8987e-05	1.89861e-05	1.76084e-05	N.D.	N.D.	2.81565e-05	2.99591e-06	2.23933e-05	2.98292e-06	1.82972e-05	9.74209e-07
Positive	Acetylcholine	C01996	HMDB00895	146.117	8.09498	1.82501e-05	1.4734e-05	1.2628e-05	1.07477e-05	N.D.	N.D.	N.D.	N.D.	N.D.	N.D.	N.D.	N.D.	1.409e-05	3.21607e-06	N.A.	N.A.	N.A.	N.A.
Positive	Adenine	C00147	HMDB00034	136.062	8.09445	7.02044e-05	0.000107523	9.25379e-05	7.55569e-05	9.73136e-05	0.00018468	9.27348e-05	8.13416e-05	0.000100516	0.000111676	9.79669e-05	6.77725e-05	8.64555e-05	1.69676e-05	0.000114018	4.75847e-05	9.4483e-05	1.87759e-05
Positive	Adenosine	C00212	HMDB00050	268.104	10.3545	N.D.	N.D.	N.D.	1.23041e-05	N.D.	1.13791e-05	9.96442e-06	N.D.	1.01616e-05	N.D.	N.D.	1.17115e-05	1.23041e-05	N.A.	1.06717e-05	1.0003e-06	1.09365e-05	1.09594e-06
Negative	ADP	C00008	HMDB01341	426.022	11.1275	0.00572828	0.00538954	0.00823003	0.00702187	0.00776412	0.00690239	0.00674604	0.0073329	0.00711554	0.00658823	0.00840819	0.00586568	0.00659243	0.0012987	0.00718636	0.000458186	0.00699441	0.00107276
Negative	ADP-glucose GDP-fucose	C00498 C00325	HMDB06557 HMDB01095	588.076	8.44245	0.000327739	0.000346913	0.000307369	0.000264803	0.000346654	0.000389028	0.00040774	0.000382932	0.000475518	0.000446731	0.000490347	0.000353264	0.000311706	3.51912e-05	0.000381589	2.55702e-05	0.000441465	6.15257e-05
Negative	ADP-ribose	C00301	HMDB01178	558.065	8.59888	2.04621e-05	2.59922e-05	0.00010063	0.000100523	2.74878e-05	3.01126e-05	2.80158e-05	3.27982e-05	4.5682e-05	N.D.	N.D.	6.23707e-05	6.19018e-05	4.47147e-05	2.96036e-05	2.41264e-06	5.40264e-05	1.18007e-05
Positive	Alanine	C00041,C00133,C01401	HMDB00161,HMDB01310	90.0549	9.50829	0.0280243	0.0230608	0.0239145	0.019483	0.0252977	0.0265006	0.0212053	0.0252073	0.0239869	0.0229708	0.0287599	0.024706	0.0236206	0.00350769	0.0245527	0.00230814	0.0251059	0.00253785
Negative	Allantoic acid	C00499	HMDB01209	175.048	8.83727	2.68996e-05	1.79541e-05	2.46137e-05	2.55525e-05	N.D.	N.D.	1.72342e-05	1.75341e-05	2.26573e-05	1.65223e-05	N.D.	N.D.	2.3755e-05	3.97941e-06	1.73842e-05	2.12072e-07	1.95898e-05	4.33811e-06
Positive	Aminoacetone	C01888	HMDB02134	74.0605	7.31748	N.D.	0.000199032	0.000226928	0.000218771	N.D.	N.D.	0.000228554	0.000248265	N.D.	N.D.	N.D.	N.D.	0.00021491	1.43434e-05	0.000238409	1.3938e-05	N.A.	N.A.
Negative	Adenylic acid	C00020	HMDB00045	346.056	9.40639	0.000696287	0.00058118	0.00174245	0.0018565	0.0008877	0.000801156	0.000574405	0.000892439	0.000687272	0.000759514	0.00078715	0.000625398	0.00121911	0.000673412	0.000788925	0.000149042	0.000714834	7.2994e-05
Positive	Anserine_divalent	C01262	HMDB00194	121.068	7.29619	7.48745e-05	7.1927e-05	7.61446e-05	0.000101839	6.44641e-05	7.05279e-05	7.35483e-05	8.65171e-05	8.77699e-05	6.19748e-05	8.17866e-05	7.13045e-05	8.11962e-05	1.38747e-05	7.37644e-05	9.30316e-06	7.57089e-05	1.1408e-05
Positive	Arginine	C00062,C00792	HMDB00517,HMDB03416	175.118	7.56101	0.0305514	0.0279366	0.0287203	0.0270869	0.0259268	0.0269904	0.0255074	0.0295494	0.026815	0.0249312	0.027285	0.023838	0.0285738	0.00147753	0.0269935	0.00181468	0.0257173	0.00161372
Positive	Argininosuccinic acid	C03406	HMDB00052	291.129	9.91425	0.000155034	0.000137672	0.000166163	0.000119605	9.98804e-05	0.000119383	9.51617e-05	0.000121404	0.000134953	0.000101089	0.000101852	0.00010944	0.000144618	2.03844e-05	0.000108957	1.33708e-05	0.000111833	1.58672e-05
Positive	Asparagine	C00152,C01905,C16438	HMDB00168	133.06	10.9462	0.003998	0.00363426	0.00375287	0.00312661	0.00342553	0.00354359	0.00312814	0.00324883	0.00339245	0.0030876	0.00369555	0.00324819	0.00362793	0.000366933	0.00333653	0.000184311	0.00335595	0.00025838
Positive	Aspartic acid	C00049,C00402,C16433	HMDB00191,HMDB06483	134.045	12.0101	0.0078315	0.00703514	0.00843331	0.00778997	0.00470211	0.00501038	0.00516169	0.00469655	0.00497519	0.0037531	0.00422482	0.00469197	0.00777248	0.000572758	0.00489268	0.00023166	0.00441127	0.000536891
Negative	ATP	C00002	HMDB00538	505.988	12.0646	0.0541452	0.0583278	0.0460763	0.0219679	0.0512505	0.0533651	0.0646188	0.050869	0.0754395	0.0609823	0.0711449	0.0566111	0.0451293	0.0162566	0.0550258	0.00648885	0.0660445	0.00873488
Positive	Azetidine 2-carboxylic acid	C08267		102.055	9.34918	1.72055e-05	N.D.	N.D.	N.D.	N.D.	N.D.	N.D.	N.D.	1.06667e-05	N.D.	N.D.	N.D.	1.72055e-05	N.A.	N.A.	N.A.	1.06667e-05	N.A.
Positive	Betaine	C00719	HMDB00043	118.086	11.7513	0.0198626	0.0180017	0.0186721	0.0157246	0.0133994	0.0157988	0.0124827	0.0156554	0.0161795	0.0128879	0.0128794	0.012761	0.0180652	0.00173987	0.0143341	0.00165256	0.013677	0.00166939
Positive	Betaine aldehyde_+H2O	C00576	HMDB01252	120.102	7.91072	N.D.	N.D.	N.D.	N.D.	1.24119e-05	4.10648e-05	N.D.	N.D.	1.24791e-05	N.D.	N.D.	N.D.	N.A.	N.A.	2.67384e-05	2.02606e-05	1.24791e-05	N.A.
Positive	Betonicine	C08269		160.096	13.586	2.90957e-05	2.72075e-05	2.2157e-05	2.90716e-05	1.60186e-05	2.1367e-05	2.06712e-05	1.78023e-05	2.25813e-05	1.79401e-05	1.94753e-05	1.45265e-05	2.68829e-05	3.27245e-06	1.89648e-05	2.49762e-06	1.86308e-05	3.34874e-06
Positive	Biopterin	C06313	HMDB00468,HMDB00633	238.092	12.31	3.10313e-05	2.53011e-05	1.76676e-05	1.78247e-05	N.D.	N.D.	N.D.	N.D.	N.D.	N.D.	N.D.	N.D.	2.29562e-05	6.45513e-06	N.A.	N.A.	N.A.	N.A.
Positive	Butyrylcarnitine	C02862	HMDB02013	232.154	10.096	0.0001252	0.000131789	0.000158777	0.00017117	8.30821e-05	0.00011827	0.00011135	0.000113922	0.000126782	5.59211e-05	8.46882e-05	0.000102668	0.000146734	2.18267e-05	0.000106656	1.59734e-05	9.25148e-05	2.98758e-05
Positive	Carboxymethyllysine			205.118	9.69829	0.00143835	0.0013984	0.00140559	0.00111741	0.00124054	0.00128222	0.00147805	0.00117205	0.00149351	0.00138255	0.00132673	0.00135152	0.00133994	0.000149367	0.00129321	0.000131325	0.00138858	7.3589e-05
Positive	Carnitine	C00318,C00487,C15025	HMDB00062	162.112	9.00511	0.00743639	0.00711617	0.00796842	0.00717535	0.00523112	0.00556951	0.00569785	0.00543648	0.00621868	0.00455998	0.00516308	0.00547898	0.00742408	0.000388646	0.00548374	0.000199376	0.00535518	0.000690456
Positive	Carnosine	C00386	HMDB00033	227.113	7.22121	2.12303e-05	2.03716e-05	2.35762e-05	3.20082e-05	1.59861e-05	1.68878e-05	1.63599e-05	3.04602e-05	2.6741e-05	2.13401e-05	1.70163e-05	1.81647e-05	2.42966e-05	5.31649e-06	1.99235e-05	7.03423e-06	2.08155e-05	4.35304e-06
Negative	Cholic acid	C00695	HMDB00619	407.281	6.93217	0.000115186	0.000304582	3.60141e-05	1.28507e-05	0.000110787	6.34591e-05	5.71342e-05	0.000826999	0.000111776	0.000115381	0.000223958	0.00596627	0.000117158	0.000132408	0.000264595	0.0003757	0.00160435	0.00290842
Positive	Choline	C00114	HMDB00097	104.107	7.29527	0.0143256	0.0126938	0.0156628	0.0115348	0.00856447	0.0081786	0.00908119	0.0088267	0.0107704	0.00727322	0.0083413	0.00828901	0.0135542	0.00181287	0.00866274	0.000385588	0.00866848	0.00148502
Negative	cis-Aconitic acid	C00417	HMDB00072	173.009	28.9782	0.000326359	0.000289031	0.000455293	0.000355552	0.000277956	0.000314314	0.000315239	0.000310956	0.00029875	0.000235207	N.D.	0.000288061	0.000356559	7.12304e-05	0.000304616	1.78684e-05	0.000274006	3.40236e-05
Negative	Citric acid	C00158	HMDB00094	191.02	27.2921	0.0043541	0.00442246	0.00552994	0.00584661	0.00428725	0.00465583	0.00522654	0.0047454	0.00448656	0.00320379	0.00418896	0.00414124	0.00503828	0.000762113	0.00472875	0.000386568	0.00400514	0.000555648
Positive	Citrulline	C00327	HMDB00904	176.102	11.5379	0.00875949	0.00833841	0.00869202	0.00644759	0.0071358	0.00786574	0.00613275	0.0068987	0.00666525	0.00638282	0.00676345	0.00589605	0.00805938	0.00109027	0.00700825	0.000714159	0.00642689	0.000388942
Negative	CMP-N-acetylneuraminate	C00128	HMDB01176	613.141	8.271	0.000124804	0.000143896	0.000173424	0.000136545	6.30679e-05	6.81209e-05	6.95494e-05	5.70641e-05	9.94881e-05	4.87801e-05	5.27971e-05	5.56853e-05	0.000144667	2.07209e-05	6.44506e-05	5.6551e-06	6.41876e-05	2.37033e-05
Positive	Creatine	C00300	HMDB00064	132.076	9.35353	0.0165781	0.0157907	0.016757	0.0156636	0.0135618	0.0149317	0.0125908	0.0167866	0.0151396	0.0144412	0.0142344	0.0144144	0.0161973	0.000550285	0.0144677	0.0018199	0.0145574	0.000398836
Positive	Creatinine	C00791	HMDB00562	114.066	7.76196	0.00124893	0.00119345	0.00114822	0.00107985	0.0010222	0.00112116	0.00106088	0.00108232	0.0011501	0.00102004	0.0010586	0.000966926	0.00116761	7.15516e-05	0.00107164	4.13371e-05	0.00104892	7.72186e-05
Negative	Cytochrome P450	C00063	HMDB00082	481.978	12.6246	5.73246e-05	6.97131e-05	8.15756e-05	7.31347e-05	7.78013e-05	7.02628e-05	0.000161111	7.11932e-05	0.000137005	3.68211e-05	7.57284e-05	8.5337e-05	7.0437e-05	1.00632e-05	9.50921e-05	4.41404e-05	8.3723e-05	4.12525e-05
Positive	Cyclohexylamine	C00571		100.112	8.18431	N.D.	N.D.	N.D.	N.D.	N.D.	1.14904e-05	8.82237e-06	N.D.	N.D.	N.D.	N.D.	8.49812e-06	N.A.	N.A.	1.01564e-05	1.88655e-06	8.49812e-06	N.A.
Positive	Cysteine	C00097,C00736,C00793	HMDB00574,HMDB03417	122.027	11.7819	5.75769e-05	4.12062e-05	4.84846e-05	4.25797e-05	5.14998e-05	6.57983e-05	5.282e-05	4.92913e-05	7.93019e-05	2.9163e-05	8.45407e-05	0.000118814	4.74618e-05	7.44599e-06	5.48524e-05	7.44105e-06	7.7955e-05	3.69474e-05
Positive	Cystathionine	C00542,C02291	HMDB00099	223.074	10.3871	6.76236e-05	5.75743e-05	6.17788e-05	8.65689e-05	6.0955e-05	6.42959e-05	6.78951e-05	7.19884e-05	8.50958e-05	6.55407e-05	6.58031e-05	5.48925e-05	6.83864e-05	1.2803e-05	6.62836e-05	4.74296e-06	6.7833e-05	1.25809e-05
Negative	Cysteic acid	C00506	HMDB02757	167.997	11.4588	6.97398e-05	7.82019e-05	5.41823e-05	6.05817e-05	4.67512e-05	8.8826e-05	5.75835e-05	7.0293e-05	6.29506e-05	7.99364e-05	6.7009e-05	5.42303e-05	6.56764e-05	1.05114e-05	6.58634e-05	1.80807e-05	6.60316e-05	1.06937e-05
Positive	Cysteine glutathione disulfide	C05526	HMDB00656	427.095	12.1177	9.66271e-05	7.35066e-05	9.06263e-05	0.000186411	0.000209768	0.000112177	0.000127225	7.58544e-05	5.94541e-05	2.55418e-05	9.79177e-05	9.98794e-05	0.000111793	5.07008e-05	0.000131256	5.66092e-05	7.06983e-05	3.53929e-05
Negative	Cysteinesulfinic acid	C00606	HMDB00996	152.002	9.70843	1.24152e-05	1.08927e-05	N.D.	N.D.	N.D.	1.46153e-05	N.D.	N.D.	N.D.	N.D.	N.D.	N.D.	1.16539e-05	1.0766e-06	1.46153e-05	N.A.	N.A.	N.A.
Positive	Cystine	C00491,C01420	HMDB00192	241.031	11.4728	N.D.	N.D.	N.D.	1.03072e-05	N.D.	N.D.	9.36485e-06	N.D.	N.D.	N.D.	N.D.	N.D.	1.03072e-05	N.A.	9.36485e-06	N.A.	N.A.	N.A.
Positive	Cytidine	C00475	HMDB00089	244.092	10.1775	0.000224224	0.000274662	0.000285434	0.000282112	0.000237257	0.000284143	0.000321545	0.000387534	0.000456201	0.000371959	0.000283425	0.000274224	0.000266608	2.86127e-05	0.00030762	6.34622e-05	0.000346452	8.54104e-05
Positive	Cytosine	C00380	HMDB00630	112.051	7.71144	3.0509e-05	2.51377e-05	3.28155e-05	2.24645e-05	2.10223e-05	2.08663e-05	N.D.	1.1785e-05	1.18552e-05	2.00133e-05	2.71475e-05	1.00384e-05	2.77316e-05	4.76203e-06	1.78912e-05	5.28868e-06	1.72636e-05	7.88893e-06
Negative	dATP	C00131	HMDB01532	489.996	11.9986	3.21493e-05	3.42931e-05	3.50473e-05	N.D.	N.D.	N.D.	N.D.	N.D.	N.D.	N.D.	N.D.	N.D.	3.38299e-05	1.50351e-06	N.A.	N.A.	N.A.	N.A.
Negative	Decanoic acid	C01571	HMDB00511	171.139	8.03209	2.95436e-05	6.47926e-05	5.23695e-05	4.93188e-05	5.52834e-05	6.7239e-05	6.43219e-05	5.72598e-05	4.64169e-05	5.0747e-05	4.46269e-05	5.63932e-05	4.90061e-05	1.45992e-05	6.1026e-05	5.67527e-06	4.9546e-05	5.23817e-06
Positive	Diethanolamine	C06772	HMDB04437	106.086	8.12687	0.0001519	0.000214392	0.000185163	0.000362338	0.00047864	9.77654e-05	0.00016734	0.000252443	0.000183592	0.000299149	0.000254458	0.000136687	0.000228448	9.28394e-05	0.000249047	0.000165617	0.000218471	7.23629e-05
Negative	Dihydroxyacetone phosphate	C00111	HMDB01473	168.991	12.8891	0.00135966	0.00176364	0.00612441	0.0037515	0.00142083	0.00142857	0.00228525	0.000564183	0.00262821	0.001152	0.00166383	0.00140428	0.0032498	0.002183	0.00142471	0.000702628	0.00171208	0.00064551
Negative	dTTP	C00459	HMDB01342	480.982	12.3864	2.88922e-05	2.54288e-05	3.21065e-05	N.D.	N.D.	N.D.	N.D.	N.D.	N.D.	N.D.	N.D.	N.D.	2.88092e-05	3.33967e-06	N.A.	N.A.	N.A.	N.A.
Positive	Dyphylline	C07819		255.107	22.0799	0.00278028	0.00227135	0.0021361	0.00248354	0.00230875	0.00217685	0.00192022	0.00262388	0.00247856	0.00261187	0.00366968	0.00196293	0.00241782	0.000280781	0.00225743	0.000292759	0.00268076	0.000716208
Positive	Ectoine	C06231		143.081	9.94021	0.000221643	0.000206194	0.000212533	0.000185148	0.000171395	0.000217148	0.000188125	0.000229808	0.000153582	0.000137384	0.000111098	0.000101181	0.00020638	1.55097e-05	0.000201619	2.66542e-05	0.000125811	2.40021e-05
Positive	Ergothioneine	C05570	HMDB03045	230.095	17.7593	0.00753221	0.00771797	0.00727603	0.00643071	0.0061508	0.00754118	0.00708334	0.0075663	0.00716492	0.00709592	0.00590718	0.00958532	0.00723923	0.000568653	0.0070854	0.000661431	0.00743833	0.00154337
Positive	Ethanolamine	C00189	HMDB00149	62.0608	6.7972	0.0011661	0.00118528	0.00117927	0.00121367	0.000830658	0.000891824	0.000961781	0.00106963	0.00125498	0.00104077	0.000989603	0.000920479	0.00118608	2.00604e-05	0.000938474	0.000102544	0.00105146	0.000144359
Negative	Ethanolamine phosphate	C00346	HMDB00224	140.012	8.11731	0.000231904	0.000242681	0.00047056	0.000998085	0.000452734	0.000514015	0.000768106	0.000648723	0.000572475	0.000124311	0.000460962	0.000514224	0.000485808	0.000358812	0.000595895	0.000141005	0.000417993	0.000201015
Negative	FAD_divalent	C00016	HMDB01248	391.572	7.96919	3.93149e-05	4.22185e-05	4.33056e-05	3.09607e-05	4.11217e-05	3.64964e-05	3.72455e-05	3.65555e-05	4.42532e-05	3.52082e-05	4.07821e-05	4.5264e-05	3.89499e-05	5.58619e-06	3.78547e-05	2.20434e-06	4.13769e-05	4.53832e-06
Negative	Flavin mononucleotide	C00061	HMDB01520	455.097	8.46545	1.08825e-05	1.31839e-05	N.D.	N.D.	2.17703e-05	1.86472e-05	1.99296e-05	1.76124e-05	2.77603e-05	2.83239e-05	2.72567e-05	1.69101e-05	1.20332e-05	1.62735e-06	1.94899e-05	1.79154e-06	2.50628e-05	5.45257e-06
Negative	Formylanthranilic acid	C05653	HMDB04089	164.035	9.50149	2.95819e-05	1.72029e-05	1.6436e-05	N.D.	N.D.	1.73872e-05	N.D.	N.D.	N.D.	N.D.	N.D.	N.D.	2.10736e-05	7.37841e-06	1.73872e-05	N.A.	N.A.	N.A.
Negative	Fructose 1,6-diphosphate	C00354	HMDB01058	338.99	14.8649	0.00402303	0.00512714	0.0112949	0.00629747	0.00534828	0.00460837	0.00782931	0.00238123	0.00992137	0.00452054	0.00674519	0.00347101	0.00668563	0.00321009	0.0050418	0.00224578	0.00616453	0.00285241
Negative	Fructose 6-phosphate	C05345,C00085	HMDB00124	259.023	10.1142	0.000848565	0.00113303	0.000498397	0.000211317	0.000451107	0.000647779	0.000479699	0.00133611	0.000447594	0.000877098	0.000500371	0.000829932	0.000672826	0.000402527	0.000728675	0.00041415	0.000663749	0.00022102
Negative	Fumaric acid	C00122	HMDB00134	115.004	26.162	0.000312028	0.000287642	0.000325376	0.000312038	0.000278924	0.000344972	0.000232621	0.000305594	0.000272296	0.000271005	0.000253	0.000268084	0.000309271	1.57316e-05	0.000290528	4.71844e-05	0.000266096	8.90669e-06
Positive	γ-Aminobutyric acid	C00334	HMDB00112	104.071	8.1667	0.000111375	9.99243e-05	0.000135693	0.000127798	8.04827e-05	0.000101299	7.7831e-05	8.86371e-05	0.000102448	5.68885e-05	8.39997e-05	8.48484e-05	0.000118697	1.6101e-05	8.70624e-05	1.05461e-05	8.20461e-05	1.88042e-05
Positive	Galactosamine Glucosamine	C02262 C00329	HMDB01514	180.086	9.80393	0.000198662	0.000121467	3.82027e-05	3.50034e-05	7.77209e-05	6.17363e-05	5.15067e-05	0.000223666	7.32703e-05	9.48695e-05	0.000117885	0.000140458	9.83337e-05	7.79472e-05	0.000103657	8.07297e-05	0.000106621	2.89953e-05
Negative	Galacturonic acid-2	C00333	HMDB02545	193.035	8.39255	N.D.	N.D.	3.44833e-05	N.D.	N.D.	N.D.	N.D.	3.66729e-05	4.67026e-05	N.D.	N.D.	N.D.	3.44833e-05	N.A.	3.66729e-05	N.A.	4.67026e-05	N.A.
Negative	GDP	C00035	HMDB01201	442.017	10.8544	0.00107848	0.00109746	0.001304	0.000822194	0.00139581	0.00129619	0.00125381	0.00132469	0.0014971	0.00136517	0.00159593	0.001122	0.00107553	0.000197372	0.00131762	5.97056e-05	0.00139505	0.000205111
Negative	GDP-glucose GDP-mannose GDP-galactose	C00394 C00096 C02280	HMDB03351 HMDB01163	604.071	8.40586	0.00105345	0.00111639	0.00105984	0.000831225	0.00108627	0.00114428	0.00119647	0.00116316	0.00139369	0.00127505	0.00141007	0.00104021	0.00101523	0.000125886	0.00114755	4.61972e-05	0.00127975	0.000170655
Positive	Glutamine	C00064,C00303,C00819	HMDB00641,HMDB03423	147.076	11.2244	0.0504972	0.0440896	0.0506515	0.0425806	0.0449028	0.0486771	0.045036	0.0481816	0.0556821	0.0498087	0.0578158	0.0526518	0.0469547	0.00422522	0.0466994	0.00200854	0.0539896	0.00350115
Positive	Glutamic acid	C00025,C00217,C00302	HMDB00148,HMDB03339	148.06	11.4229	0.0164268	0.0151557	0.0166406	0.0154644	0.0149199	0.0156813	0.0148595	0.0153504	0.0165272	0.0131967	0.015744	0.0156899	0.0159219	0.000722885	0.0152028	0.000386704	0.0152894	0.00144669
Negative	Glucaric acid	C00767,C00818	HMDB00663	209.031	14.7968	3.2839e-05	3.66219e-05	3.44833e-05	N.D.	3.61959e-05	2.69208e-05	3.06295e-05	2.86103e-05	4.84173e-05	3.58376e-05	3.36418e-05	3.10281e-05	3.46481e-05	1.89682e-06	3.05891e-05	4.03359e-06	3.72312e-05	7.71216e-06
Negative	Gluconic acid	C00257	HMDB00625	195.052	8.2794	0.000513277	0.000503204	0.000508266	0.000656525	0.000446929	0.00053556	0.000492727	0.000559448	0.000739894	0.000526156	0.000495702	0.000448471	0.000545318	7.42519e-05	0.000508666	4.95567e-05	0.000552556	0.000128917
Positive	Gluconolactone	C00198	HMDB00150	179.055	22.8254	0.000219984	0.000232013	0.000213981	0.00026	0.000217307	0.000260773	0.000227754	0.000273768	0.000361806	0.000224983	0.000216098	0.000207912	0.000231495	2.04292e-05	0.0002449	2.67125e-05	0.0002527	7.30706e-05
Negative	Glucose 1-phosphate	C00103	HMDB01586	259.023	10.2656	0.000459478	0.000529459	0.000407435	0.000441041	0.00034938	0.00044938	0.00036445	0.000457257	0.00037456	0.000464552	0.000396424	0.00039723	0.000459353	5.14642e-05	0.000405117	5.60895e-05	0.000408192	3.90136e-05
Negative	Glucose 6-phosphate	C00668,C01172,C00092	HMDB01401	259.023	9.99152	0.0048601	0.0054522	0.00245073	0.00122275	0.00229991	0.00357265	0.00284266	0.00613768	0.00273827	0.00450917	0.00286979	0.00431506	0.00349644	0.00199564	0.00371323	0.00169834	0.00360807	0.000933352
Negative	Glucuronic acid Galacturonic acid-1	C00191 C00333	HMDB00127 HMDB02545	193.035	8.18522	3.75139e-05	3.41053e-05	3.19857e-05	4.63914e-05	3.82629e-05	3.90162e-05	3.85115e-05	5.23675e-05	4.22528e-05	2.99762e-05	N.D.	7.18482e-05	3.74991e-05	6.35055e-06	4.20395e-05	6.89243e-06	4.80257e-05	2.15247e-05
Negative	Glutaric acid	C00489	HMDB00661	131.035	17.2058	2.18799e-05	N.D.	N.D.	N.D.	N.D.	N.D.	N.D.	2.94714e-05	2.91892e-05	N.D.	N.D.	N.D.	2.18799e-05	N.A.	2.94714e-05	N.A.	2.91892e-05	N.A.
Positive	Glutathione (GSH)	C00051	HMDB00125	308.09	13.6742	0.0420716	0.0394694	0.0281915	0.0179316	0.0110482	0.0302372	0.031352	0.033088	0.0634306	0.0456782	0.048887	0.0551518	0.031916	0.0110999	0.0264313	0.0103223	0.0532869	0.00782355
Positive	Glutathione (GSSG)_divalent	C00127	HMDB03337	307.082	12.6337	0.0732774	0.0698395	0.0801839	0.0672655	0.0794793	0.0677907	0.0700799	0.073989	0.0691731	0.0603259	0.0701568	0.064837	0.0726416	0.00559896	0.0728347	0.00511582	0.0661232	0.00450316
Positive	Glycine	C00037	HMDB00123	76.0392	8.77624	0.0237113	0.0201192	0.0217845	0.0186358	0.0177125	0.0193156	0.017051	0.0163316	0.0194882	0.0177899	0.0210274	0.018839	0.0210627	0.00218448	0.0176027	0.00127356	0.0192861	0.00135539
Positive	Glycyl-aspartic acid			191.065	10.3796	4.56867e-05	4.55365e-05	5.83611e-05	5.0479e-05	2.20621e-05	2.29807e-05	2.59246e-05	2.01094e-05	2.66816e-05	1.81336e-05	1.75081e-05	2.05017e-05	5.00158e-05	6.01844e-06	2.27692e-05	2.42048e-06	2.07062e-05	4.18699e-06
Negative	Glyceraldehyde 3-phosphate	C00118,C00661	HMDB01112	168.992	11.8515	4.22654e-05	4.46975e-05	0.000209478	0.000198466	4.64873e-05	5.97213e-05	8.0331e-05	2.08609e-05	8.72e-05	3.98109e-05	5.3621e-05	5.78483e-05	0.000123727	9.27736e-05	5.18501e-05	2.49146e-05	5.962e-05	1.99348e-05
Negative	Glyceric acid	C00258	HMDB00139,HMDB06372	105.02	10.5484	5.21516e-05	5.79941e-05	5.50283e-05	7.03561e-05	5.42278e-05	5.45555e-05	5.17026e-05	5.16239e-05	6.51551e-05	6.12898e-05	5.95254e-05	4.12921e-05	5.88825e-05	8.01236e-06	5.30275e-05	1.58127e-06	5.68156e-05	1.06127e-05
Positive	Glycerol	C00116	HMDB00131	93.0547	22.0631	0.020265	0.0134659	0.0122436	0.0178607	0.0131907	0.0139429	0.0112253	0.0206948	0.0162761	0.0179036	0.0238535	0.0127862	0.0159588	0.00374955	0.0147634	0.00411688	0.0177048	0.00462169
Negative	Glycerol 2-phosphate	C02979		171.006	12.9422	5.74396e-05	6.46048e-05	8.57249e-05	8.08748e-05	5.55472e-05	6.99688e-05	6.82834e-05	7.42851e-05	8.026e-05	6.2706e-05	5.38956e-05	6.93314e-05	7.2161e-05	1.33382e-05	6.70211e-05	8.05601e-06	6.65482e-05	1.11147e-05
Negative	Glycerol 3-phosphate	C00093	HMDB00126	171.007	12.3535	0.000622026	0.00074874	0.000946921	0.000997539	0.000477583	0.00056962	0.000509471	0.000482423	0.000660655	0.000521121	0.000508404	0.00059437	0.000828806	0.000174729	0.000509774	4.22926e-05	0.000571137	7.06877e-05
Positive	Glycerophosphocholine	C00670	HMDB00086	258.109	21.7193	0.0068522	0.00710356	0.00722598	0.00907711	0.00807878	0.0091562	0.00980137	0.00827948	0.00940305	0.00744444	0.00807853	0.00847902	0.00756471	0.0010202	0.00882896	0.00079945	0.00835126	0.000820426
Negative	Glycocholic acid	C01921	HMDB00138	464.302	6.83265	N.D.	2.53536e-05	N.D.	N.D.	N.D.	N.D.	N.D.	9.08408e-05	N.D.	N.D.	N.D.	0.00023505	2.53536e-05	N.A.	9.08408e-05	N.A.	0.00023505	N.A.
Negative	Glycolic acid	C00160	HMDB00115	75.0089	12.9074	0.000415718	0.000398785	0.000410658	0.000457265	0.000435582	0.000510319	0.000503957	0.000335066	0.000487888	0.000525094	N.D.	0.000390309	0.000420606	2.54489e-05	0.000446231	8.14671e-05	0.000467763	6.96098e-05
Negative	GMP	C00144	HMDB01397	362.051	9.28747	9.69843e-05	8.13194e-05	0.000271758	0.000290306	0.00014408	0.000121962	8.89072e-05	0.000121917	9.41809e-05	0.000115892	0.00010683	8.45898e-05	0.000185092	0.000111224	0.000119217	2.27425e-05	0.000100373	1.37839e-05
Negative	GTP	C00044	HMDB01273	521.984	11.7158	0.00679239	0.00829255	0.00524267	0.0017654	0.00697138	0.00726865	0.00978531	0.00652782	0.0119434	0.0089971	0.0101627	0.00776555	0.00552326	0.00279761	0.00763829	0.00146336	0.00971719	0.00177782
Positive	Guanidoacetic acid	C00581	HMDB00128	118.062	8.71604	0.000302601	0.000315133	0.000269533	0.000272804	0.000269911	0.000321146	0.000335536	0.000297587	0.000291001	0.000249143	0.000267688	0.000236327	0.000290018	2.23986e-05	0.000306045	2.87223e-05	0.00026104	2.37636e-05
Positive	Guanosine	C00387	HMDB00133	284.099	12.9555	N.D.	N.D.	N.D.	1.73843e-05	N.D.	N.D.	N.D.	N.D.	N.D.	N.D.	N.D.	N.D.	1.73843e-05	N.A.	N.A.	N.A.	N.A.	N.A.
Negative	Heptanoic acid		HMDB00666	129.092	8.61464	N.D.	4.77775e-05	3.68601e-05	3.87505e-05	5.33043e-05	7.09768e-05	6.49754e-05	5.89819e-05	2.40045e-05	4.74426e-05	N.D.	5.15168e-05	4.11294e-05	5.83455e-06	6.20596e-05	7.61897e-06	4.0988e-05	1.48485e-05
Negative	Hexanoic acid	C01585	HMDB00535	115.077	9.00649	7.04295e-05	9.8635e-05	7.19879e-05	9.95802e-05	8.68613e-05	0.000142374	0.000111205	0.000111467	6.80944e-05	9.58686e-05	8.49971e-05	0.000110663	8.51582e-05	1.61246e-05	0.000112977	2.27421e-05	8.99057e-05	1.79466e-05
Negative	Hippuric acid	C01586	HMDB00714	178.051	8.53617	0.00015611	0.0001386	0.000126734	7.30851e-05	8.87964e-05	0.000114403	0.000157762	0.000123913	7.98517e-05	6.0031e-05	7.68956e-05	6.55168e-05	0.000123632	3.57932e-05	0.000121219	2.85211e-05	7.05738e-05	9.35894e-06
Positive	Histidine	C00135,C00768,C06419	HMDB00177	156.076	7.75825	0.00853861	0.00791878	0.00728842	0.00648359	0.00800418	0.00853519	0.00763635	0.00796216	0.00860249	0.00825686	0.00991487	0.00900028	0.00755735	0.000879162	0.00803447	0.000372097	0.00894362	0.000715205
Positive	Histamine	C00388	HMDB00870	112.087	5.1667	4.60861e-05	9.13726e-05	0.000103863	6.03457e-05	3.83406e-05	8.4411e-05	7.23206e-05	0.000110867	8.83641e-05	3.39728e-05	4.03769e-05	0.000129915	7.54167e-05	2.6778e-05	7.64847e-05	3.00957e-05	7.31572e-05	4.49543e-05
Positive	Homocarnosine	C00884	HMDB00745	241.13	7.29269	1.56078e-05	N.D.	1.55533e-05	1.72962e-05	1.70583e-05	1.39943e-05	1.05354e-05	1.95482e-05	1.69657e-05	1.35173e-05	1.57868e-05	2.12984e-05	1.61524e-05	9.90874e-07	1.52841e-05	3.8963e-06	1.6892e-05	3.26763e-06
Positive	Homocitrulline	C02427	HMDB00679	190.118	11.6566	0.000235223	0.00022692	0.000230693	0.000182417	0.000183547	0.000206019	0.000175648	0.000165832	0.000154711	0.000127792	0.000146852	0.000138944	0.000218813	2.45004e-05	0.000182762	1.71149e-05	0.000142075	1.14936e-05
Negative	Homovanillic acid	C05582	HMDB00118	181.051	8.38898	6.69042e-05	7.0239e-05	7.15448e-05	6.34595e-05	4.28809e-05	5.08177e-05	4.56992e-05	6.30915e-05	5.08259e-05	4.91342e-05	4.33224e-05	4.73876e-05	6.80369e-05	3.62356e-06	5.06223e-05	8.9384e-06	4.76675e-05	3.21892e-06
Positive	Hydroxyproline	C01157	HMDB00725	132.065	12.5056	0.0023797	0.00238911	0.00185641	0.0021437	0.00209476	0.00230035	0.00210523	0.00245665	0.00207908	0.00195121	0.00192049	0.00182933	0.00219223	0.000251026	0.00223925	0.000173044	0.00194503	0.000103276
Positive	Hypotaurine	C00519	HMDB00965	110.027	18.511	0.000428078	0.000385998	0.000502543	0.000887184	0.00058791	0.000788633	0.000698309	0.000841351	0.000704566	0.000363584	0.00050449	0.000601481	0.000550951	0.000229277	0.000729051	0.000111096	0.00054353	0.000145139
Positive	Hypoxanthine	C00262	HMDB00157	137.046	11.5129	0.000801099	0.000940661	0.00211256	0.00113215	0.00043692	0.000597582	0.00045291	0.00212988	0.00115304	0.000623535	0.000456097	0.000860806	0.00124662	0.000593029	0.000904323	0.000820227	0.00077337	0.000302715
Positive	Isoleucine	C00407,C06418,C16434	HMDB00172	132.102	10.7153	0.0132558	0.0155418	0.013971	0.0129735	0.0150679	0.0146997	0.0139227	0.0136813	0.0145434	0.0198297	0.0189246	0.017678	0.0139355	0.00115018	0.0143429	0.000649958	0.0177439	0.00230883
Positive	Imidazolelactic acid	C05568		157.061	9.32201	3.09391e-05	3.90546e-05	3.19176e-05	3.10098e-05	2.08924e-05	2.32033e-05	1.76733e-05	2.32583e-05	2.45423e-05	2.68686e-05	3.16228e-05	3.00886e-05	3.32303e-05	3.90838e-06	2.12568e-05	2.63116e-06	2.82806e-05	3.18372e-06
Negative	Inosinic acid	C00130	HMDB00175	347.04	9.70887	0.000174426	0.000379516	0.00200918	0.00100131	0.000231073	0.000148001	0.000180183	0.000213893	0.00021996	0.000161132	0.000249636	0.000170674	0.000891107	0.000824132	0.000193288	3.6855e-05	0.00020035	4.17628e-05
Positive	Inosine	C00294	HMDB00195	269.087	19.7028	4.3536e-05	7.88446e-05	0.00139516	0.000644245	N.D.	2.3092e-05	2.64386e-05	0.000107499	7.90048e-05	1.90734e-05	N.D.	3.96756e-05	0.000540448	0.000632801	5.23433e-05	4.77959e-05	4.59179e-05	3.04494e-05
Negative	Isethionic acid	C05123	HMDB03903	124.992	11.8664	0.000166916	0.000167973	0.000196668	0.000179612	0.000109203	8.71041e-05	0.000141794	0.000106888	0.000105897	9.45705e-05	0.000130654	0.000116719	0.000177792	1.38362e-05	0.000111247	2.26509e-05	0.00011196	1.53976e-05
Negative	Isobutyric acid Butyric acid	C02632 C00246	HMDB01873 HMDB00039	87.0452	10.0083	7.13492e-05	9.33389e-05	4.49572e-05	8.76723e-05	9.30625e-05	0.000152999	0.000113329	0.00013585	7.20135e-05	8.52472e-05	7.6827e-05	9.56797e-05	7.43294e-05	2.16872e-05	0.00012381	2.61548e-05	8.24418e-05	1.03825e-05
Negative	Isocitric acid	C00311	HMDB00193	191.02	29.7844	0.000364256	0.00036374	0.000509958	0.000382344	0.00027756	0.000331785	0.00035473	0.000400584	0.000391094	N.D.	N.D.	0.000353932	0.000405075	7.04554e-05	0.000341165	5.11474e-05	0.000372513	2.62773e-05
Negative	Isovaleric acid Valeric acid	C08262 C00803	HMDB00718 HMDB00892	101.061	9.35454	4.44112e-05	7.86151e-05	N.D.	6.5196e-05	9.46458e-05	0.000112093	7.79214e-05	0.000109314	5.07034e-05	8.11166e-05	N.D.	8.59662e-05	6.27408e-05	1.72336e-05	9.84936e-05	1.57061e-05	7.25954e-05	1.91135e-05
Negative	Isovalerylalanine-1 N-Acetylleucine-1	C02710	HMDB00747 HMDB11756	172.099	8.08067	3.11913e-05	3.27156e-05	2.38483e-05	2.70906e-05	2.61244e-05	2.74668e-05	2.06647e-05	3.27982e-05	3.31899e-05	2.81666e-05	2.3e-05	2.15899e-05	2.87114e-05	4.01914e-06	2.67635e-05	4.98383e-06	2.64866e-05	5.28806e-06
Negative	Isovalerylalanine-2 N-Acetylleucine-2	C02710	HMDB00747 HMDB11756	172.098	8.19504	4.28785e-05	5.46512e-05	5.68008e-05	0.000110397	6.99728e-05	8.26103e-05	0.000106427	0.000150997	0.000127738	9.42558e-05	7.14031e-05	7.16516e-05	6.61818e-05	3.01051e-05	0.000102502	3.56884e-05	9.12622e-05	2.65733e-05
Positive	Isovalerylcarnitine		HMDB00688	246.168	10.3045	3.12464e-05	3.00672e-05	4.52697e-05	3.90558e-05	3.36617e-05	4.04527e-05	3.8373e-05	3.54486e-05	4.21616e-05	3.19825e-05	3.34917e-05	3.39925e-05	3.64098e-05	7.12717e-06	3.6984e-05	3.01973e-06	3.54071e-05	4.58335e-06
Positive	Kynurenine	C00328,C01718	HMDB00684	209.091	10.3351	5.50882e-05	6.15233e-05	5.02224e-05	4.64265e-05	4.8803e-05	4.99399e-05	5.22204e-05	6.25417e-05	5.57401e-05	5.46495e-05	4.95244e-05	6.8702e-05	5.33151e-05	6.5201e-06	5.33763e-05	6.27334e-06	5.7154e-05	8.16165e-06
Negative	Lactic acid	C00186,C00256,C01432	HMDB00190,HMDB01311	89.0246	11.0805	0.212216	0.150665	0.123847	0.0934662	0.114911	0.132284	0.106082	0.202644	0.127383	0.137871	0.152833	0.147638	0.145049	0.0505084	0.13898	0.0438163	0.141431	0.0112331
Negative	Lauric acid	C02679	HMDB00638	199.171	7.73112	0.000276239	0.000402315	0.000383103	0.000387405	0.000384257	0.000458787	0.000451887	0.000392208	0.000337737	0.000388353	0.000357565	0.000454331	0.000362266	5.79391e-05	0.000421785	3.89806e-05	0.000384496	5.10017e-05
Positive	Leucine	C00123,C01570,C16439	HMDB00687	132.102	10.8173	0.0281488	0.0311208	0.0264951	0.0222624	0.0286502	0.031637	0.0309855	0.0286594	0.0342302	0.0399305	0.033964	0.0352032	0.0270068	0.00369688	0.029983	0.0015566	0.035832	0.00278375
Positive	Lysine	C00047,C00739,C16440	HMDB00182,HMDB03405	147.112	7.31842	0.0413946	0.0391327	0.0377947	0.0368214	0.0376003	0.0385634	0.037597	0.043771	0.0438495	0.0402595	0.0444078	0.0390109	0.0387858	0.00198051	0.0393829	0.0029605	0.0418819	0.00265371
Negative	Malic acid	C00149,C00497,C00711	HMDB00156,HMDB00744	133.015	21.9558	0.00472391	0.0043458	0.00457834	0.00440822	0.00404668	0.00459064	0.00365291	0.00488654	0.00451509	0.00400394	0.00381114	0.00370937	0.00451407	0.000170962	0.00429419	0.000551137	0.00400988	0.000358274
Positive	Malonylcarnitine		HMDB02095	248.112	10.7069	5.22001e-05	6.91763e-05	4.4227e-05	3.29772e-05	4.2532e-05	5.72014e-05	5.70742e-05	4.5363e-05	4.94114e-05	7.05164e-05	4.85408e-05	6.12927e-05	4.96452e-05	1.52224e-05	5.05426e-05	7.70277e-06	5.74403e-05	1.048e-05
Positive	Mannosamine	C03570		180.089	9.48234	1.95405e-05	2.94135e-05	2.47347e-05	2.76915e-05	2.30368e-05	2.81277e-05	2.10709e-05	2.20112e-05	2.36212e-05	2.54036e-05	2.41475e-05	1.78726e-05	2.5345e-05	4.32526e-06	2.35617e-05	3.14813e-06	2.27612e-05	3.34374e-06
Positive	Methionine	C00073,C00855,C01733	HMDB00696	150.058	11.1957	0.00555273	0.00557648	0.00439771	0.00395204	0.00430129	0.00459728	0.0037396	0.00418543	0.00336312	0.0043439	0.00478012	0.00443161	0.00486974	0.000822787	0.0042059	0.000355965	0.00422969	0.000607651
Positive	Methionine sulfoxide	C02989	HMDB02005	166.053	12.3302	0.000417632	0.000427504	0.000335772	0.000276533	0.000316992	0.000392592	0.000297962	0.0002974	0.000224268	0.000258376	0.000292573	0.000199307	0.00036436	7.15446e-05	0.000326237	4.51643e-05	0.000243631	4.06293e-05
Negative	Methyl sulfate	C02704		110.976	16.6527	0.000259072	0.000131914	0.00020968	N.D.	0.00013436	0.000149513	0.000149676	0.00014947	0.00013427	0.000121793	N.D.	N.D.	0.000200222	6.41044e-05	0.000145755	7.59709e-06	0.000128032	8.82272e-06
Positive	Mevalolactone		HMDB06024	131.07	22.252	0.000192701	0.000160848	0.000145657	0.000118959	0.00015333	0.00017856	0.000171708	0.000241406	0.000169389	0.000161433	N.D.	0.00016173	0.000154541	3.07734e-05	0.000186251	3.8282e-05	0.000164184	4.51034e-06
Positive	Muscimol	C08311		115.05	8.01476	N.D.	N.D.	2.02164e-05	2.15541e-05	1.69933e-05	N.D.	1.5275e-05	N.D.	N.D.	N.D.	N.D.	N.D.	2.08853e-05	9.45907e-07	1.61342e-05	1.21505e-06	N.A.	N.A.
Negative	myo-Inositol 2-phosphate			259.023	10.6346	0.00019393	0.000253311	0.000210284	0.000184871	0.000228038	0.000236239	0.000240666	0.000207944	0.000272908	0.000224152	0.000242633	0.000229859	0.000210599	3.03545e-05	0.000228222	1.44958e-05	0.000242388	2.17643e-05
Positive	N,N-Dimethylglycine	C01026	HMDB00092	104.071	11.4071	0.00113055	0.00100278	0.00101586	0.000915081	0.000887129	0.000986779	0.0010369	0.000982179	0.00108866	0.000852444	0.000877522	0.000729776	0.00101607	8.84713e-05	0.000973247	6.25322e-05	0.000887099	0.000149073
Negative	N-Acetyl-β-alanine	C01073		130.052	9.06117	9.84787e-06	N.D.	N.D.	N.D.	N.D.	N.D.	N.D.	1.17807e-05	1.6248e-05	N.D.	N.D.	N.D.	9.84787e-06	N.A.	1.17807e-05	N.A.	1.6248e-05	N.A.
Negative	N-Acetylalanine		HMDB00766	130.051	8.98869	2.28762e-05	1.82546e-05	2.56208e-05	2.44609e-05	2.03189e-05	1.75552e-05	1.74384e-05	2.23873e-05	2.60457e-05	1.73091e-05	1.74388e-05	1.70674e-05	2.28031e-05	3.23428e-06	1.9425e-05	2.38167e-06	1.94652e-05	4.38967e-06
Negative	N-Acetylaspartic acid	C01042	HMDB00812	174.042	14.8415	3.79354e-05	4.02278e-05	4.12108e-05	4.39106e-05	2.81035e-05	3.58244e-05	3.23856e-05	3.71426e-05	4.03749e-05	3.46575e-05	3.40538e-05	3.19719e-05	4.08211e-05	2.47494e-06	3.3364e-05	4.03986e-06	3.52645e-05	3.59593e-06
Positive	N-Acetylgalactosamine N-Acetylmannosamine N-Acetylglucosamine	C01132 C00645 C00140	HMDB00853 HMDB01129 HMDB00215	222.097	22.0976	0.000237497	0.000223679	0.000232807	0.000264669	0.000214967	0.000204434	0.000228497	0.000227283	0.000276442	0.000227167	0.000229327	0.000212718	0.000239663	1.76305e-05	0.000218795	1.13587e-05	0.000236414	2.76856e-05
Negative	N-Acetylglucosamine 1-phosphate	C04256	HMDB01367	300.05	9.68169	4.83581e-05	4.94302e-05	3.97203e-05	4.24221e-05	4.18693e-05	5.32116e-05	4.36164e-05	5.83557e-05	5.06626e-05	4.70492e-05	5.1218e-05	4.57752e-05	4.49826e-05	4.66988e-06	4.92633e-05	7.84897e-06	4.86762e-05	2.67514e-06
Negative	N-Acetylglucosamine 6-phosphate	C00357	HMDB01062	300.05	9.3011	2.92371e-05	2.58419e-05	2.30023e-05	N.D.	1.79e-05	2.35609e-05	1.73976e-05	3.37375e-05	2.08202e-05	2.50981e-05	N.D.	2.4146e-05	2.60271e-05	3.12151e-06	2.3149e-05	7.59204e-06	2.33548e-05	2.24604e-06
Negative	N-Acetylglutamine		HMDB06029	187.073	8.20586	1.95042e-05	1.76912e-05	1.56303e-05	2.3419e-05	1.83398e-05	2.09151e-05	N.D.	2.10957e-05	2.5515e-05	1.78598e-05	2.01851e-05	1.92696e-05	1.90612e-05	3.30829e-06	2.01169e-05	1.54161e-06	2.07074e-05	3.34473e-06
Negative	N-Acetylglycine		HMDB00532	116.036	9.69201	6.08499e-05	7.50843e-05	7.98837e-05	0.00012424	8.18915e-05	9.52097e-05	0.000138404	0.000130293	0.000134025	0.000137764	8.76061e-05	9.67021e-05	8.50144e-05	2.73707e-05	0.00011145	2.7197e-05	0.000114024	2.55709e-05
Positive	N-Acetyllysine	C12989	HMDB00446	189.123	10.2841	0.000327826	0.000351464	0.000316888	0.000279646	0.000323815	0.00035353	0.00035989	0.000277073	0.000399391	0.000356424	0.00030536	0.000305746	0.000318956	2.99168e-05	0.000328577	3.77646e-05	0.00034173	4.53078e-05
Negative	N-Acetylneuraminic acid	C00270	HMDB00230	308.1	7.28382	0.000622026	0.000617615	0.000665657	0.000729809	0.000527721	0.000579028	0.000602013	0.000582461	0.000935808	0.000681466	0.00065835	0.000514263	0.000658776	5.20827e-05	0.000572806	3.17155e-05	0.000697472	0.000175268
Negative	N-Acetylphenylalanine	C03519	HMDB00512	206.083	8.06876	2.97352e-05	3.46312e-05	3.18648e-05	3.14568e-05	2.9247e-05	3.49004e-05	4.00225e-05	3.7534e-05	2.55558e-05	2.95828e-05	N.D.	2.10393e-05	3.1922e-05	2.02825e-06	3.5426e-05	4.61982e-06	2.53926e-05	4.27407e-06
Positive	N-Acetylserine		HMDB02931	148.06	23.0575	5.52418e-05	3.59499e-05	N.D.	4.70726e-05	4.4644e-05	N.D.	N.D.	4.44277e-05	N.D.	N.D.	N.D.	N.D.	4.60881e-05	9.68359e-06	4.45358e-05	1.52975e-07	N.A.	N.A.
Negative	N-Carbamoylaspartic acid	C00438	HMDB00828	175.036	15.7966	8.59869e-05	7.43331e-05	8.65306e-05	N.D.	N.D.	N.D.	3.44276e-05	1.81995e-05	3.1312e-05	N.D.	N.D.	2.63876e-05	8.22835e-05	6.89063e-06	2.63135e-05	1.1475e-05	2.88498e-05	3.48207e-06
Positive	N-Ethylmaleimide_+H2O	C02441		144.066	22.7361	N.D.	N.D.	N.D.	N.D.	N.D.	3.19671e-05	3.12637e-05	4.27129e-05	2.38292e-05	2.29434e-05	N.D.	1.81116e-05	N.A.	N.A.	3.53146e-05	6.41679e-06	2.16281e-05	3.07738e-06
Negative	N-Glycolylneuraminic acid	C03410	HMDB00833	324.095	7.25946	2.92754e-05	3.2077e-05	3.89951e-05	6.20702e-05	2.82354e-05	3.84703e-05	4.52908e-05	4.27394e-05	5.65821e-05	3.91814e-05	4.50389e-05	4.12528e-05	4.06044e-05	1.48821e-05	3.8684e-05	7.51254e-06	4.55138e-05	7.76717e-06
Positive	N-Methylglutamic acid	C01046		162.076	13.3254	N.D.	N.D.	4.65151e-05	N.D.	5.35468e-05	4.59336e-05	2.22701e-05	3.78493e-05	N.D.	2.79744e-05	N.D.	N.D.	4.65151e-05	N.A.	3.98999e-05	1.33873e-05	2.79744e-05	N.A.
Positive	N-Methylproline			130.086	12.9409	4.77759e-05	4.43109e-05	3.83475e-05	4.45472e-05	3.68784e-05	4.51546e-05	4.76237e-05	3.41392e-05	3.68431e-05	3.4498e-05	3.12786e-05	3.12571e-05	4.37454e-05	3.93044e-06	4.0949e-05	6.45966e-06	3.34692e-05	2.71624e-06
Positive	N-Nitrosodiethanolamine			135.076	22.1284	5.98812e-05	N.D.	N.D.	N.D.	N.D.	N.D.	4.54823e-05	N.D.	N.D.	N.D.	N.D.	N.D.	5.98812e-05	N.A.	4.54823e-05	N.A.	N.A.	N.A.
Positive	N1-Methyl-4-pyridone-5-carboxamide	C05843	HMDB04194	153.065	18.7336	5.61636e-05	8.0397e-05	7.22346e-05	6.74521e-05	N.D.	N.D.	N.D.	N.D.	N.D.	4.8347e-05	N.D.	5.57689e-05	6.90618e-05	1.01244e-05	N.A.	N.A.	5.20579e-05	5.24809e-06
Positive	N5-Ethylglutamine	C01047		175.107	11.857	0.000719619	0.000660524	0.000693962	0.000534243	0.000555711	0.000667998	0.000483289	0.000402063	0.000494679	0.00063075	0.000590801	0.000508851	0.000652087	8.22039e-05	0.000527265	0.000112878	0.00055627	6.52729e-05
Positive	N6,N6,N6-Trimethyllysine	C03793	HMDB01325	189.159	7.64065	0.0191603	0.0174047	0.018826	0.0153502	0.0173082	0.0180578	0.0178746	0.0180658	0.0194436	0.0181352	0.0197521	0.0178045	0.0176853	0.00173285	0.0178266	0.00035669	0.0187838	0.000957906
Positive	N6-Acetyllysine	C02727	HMDB00206	189.123	11.9285	0.000141669	0.000132007	0.000119821	0.000103542	8.79559e-05	0.000117908	8.93087e-05	7.44826e-05	7.46668e-05	6.41309e-05	7.43112e-05	6.19831e-05	0.00012426	1.6452e-05	9.24138e-05	1.82666e-05	6.8773e-05	6.65982e-06
Positive	N6-Methyllysine	C02728	HMDB02038	161.128	7.54897	0.00215339	0.00187702	0.00204247	0.00209806	0.00183167	0.00202175	0.00203777	0.00202453	0.00304731	0.00186405	0.00180732	0.00162877	0.00204273	0.000119397	0.00197893	9.84198e-05	0.00208686	0.0006481
Negative	NAD+	C00003	HMDB00902	662.102	6.64331	0.00417366	0.00433412	0.00482791	0.00450795	0.0037846	0.00421207	0.00465789	0.00373046	0.00461617	0.00450362	0.00437522	0.00370048	0.00446091	0.000280171	0.00409626	0.000431965	0.00429887	0.000410896
Negative	NADH	C00004	HMDB01487	664.118	8.2766	3.8127e-05	4.21058e-05	5.39406e-05	3.33423e-05	4.22652e-05	5.09017e-05	5.26011e-05	3.01759e-05	6.82577e-05	3.6349e-05	4.6412e-05	5.81629e-05	4.18789e-05	8.80317e-06	4.3986e-05	1.02588e-05	5.22954e-05	1.38819e-05
Negative	NADP+	C00006	HMDB00217	742.07	9.5272	0.00111557	0.00115444	0.00103494	0.000601103	0.00106252	0.00105361	0.0011326	0.00102469	0.00133556	0.00124358	0.00126486	0.00107131	0.000976513	0.000255173	0.00106835	4.57724e-05	0.00122883	0.000112128
Negative	NADPH_divalent	C00005	HMDB00221	371.538	11.5242	0.000134575	0.000212445	0.000172819	7.6062e-05	0.000134492	0.000270216	0.000226577	0.000172053	0.000243066	0.000236426	0.00022286	0.000206578	0.000148975	5.80822e-05	0.000200834	5.97386e-05	0.000227233	1.61342e-05
Positive	Nicotinamide	C00153	HMDB01406	123.055	7.85365	0.000213563	0.00027232	0.000499154	0.000399339	0.000279431	0.000325792	0.000323201	0.000519539	0.000548666	0.000295002	0.000260802	0.000680991	0.000346094	0.000128153	0.000361991	0.000107164	0.000446365	0.000202369
Positive	Nicotinamide mononucleotide	C00455	HMDB00229	335.063	20.8568	0.00134485	0.00135376	0.00130095	0.00114971	0.00111753	0.00134632	0.00153135	0.00109364	0.00184575	0.00131922	0.00133509	0.00132725	0.00128732	9.45976e-05	0.00127221	0.00020693	0.00145683	0.000259364
Positive	O-Acetylcarnitine	C02571	HMDB00201	204.122	9.53608	0.0173057	0.0158222	0.0172115	0.0140362	0.0133114	0.0139925	0.0140973	0.0156312	0.0172981	0.0135021	0.0155766	0.0143139	0.0160939	0.0015303	0.0142581	0.000979472	0.0151727	0.00165417
Positive	O-Acetylhomoserine 2-Aminoadipic acid	C01077 C00956	HMDB00510	162.076	11.4507	0.00395692	0.00375864	0.00370424	0.00327558	0.00368313	0.00392046	0.00403057	0.00382452	0.00416235	0.00411928	0.00436194	0.00374849	0.00367384	0.000286856	0.00386467	0.000147426	0.00409802	0.000255872
Positive	o-Aminophenol	C01987		110.061	8.03681	2.55931e-05	2.12976e-05	N.D.	N.D.	N.D.	2.2313e-05	3.74594e-05	2.80596e-05	N.D.	2.02621e-05	N.D.	N.D.	2.34454e-05	3.03742e-06	2.92773e-05	7.64627e-06	2.02621e-05	N.A.
Negative	Octanoic acid	C06423	HMDB00482	143.108	8.46702	N.D.	5.40126e-05	3.21065e-05	N.D.	4.98738e-05	4.56939e-05	4.02676e-05	3.96083e-05	3.73131e-05	3.70571e-05	N.D.	4.74269e-05	4.30596e-05	1.54899e-05	4.38609e-05	4.84807e-06	4.05991e-05	5.91448e-06
Positive	Octanoylcarnitine	C02838	HMDB00791	288.216	10.9876	2.41184e-05	1.96363e-05	1.68856e-05	2.08787e-05	N.D.	1.08505e-05	N.D.	N.D.	2.24624e-05	N.D.	N.D.	1.06492e-05	2.03797e-05	2.99933e-06	1.08505e-05	N.A.	1.65558e-05	8.35321e-06
Positive	Ophthalmic acid		HMDB05765	290.134	13.6594	0.000759775	0.000798659	0.00069512	0.000774099	0.000737764	0.000816872	0.000833814	0.00097161	0.00122673	0.000798043	0.000759637	0.000735485	0.000756913	4.42139e-05	0.000840015	9.72053e-05	0.000879973	0.0002326
Positive	Ornithine	C00077,C00515,C01602	HMDB00214,HMDB03374	133.097	7.26194	0.0101645	0.00944133	0.0100448	0.00789718	0.00911742	0.0102208	0.00844743	0.00909302	0.00916925	0.0085097	0.0101035	0.00880514	0.00938695	0.00104239	0.00921968	0.000736026	0.00914689	0.000692425
Negative	p-Toluic acid m-Toluic acid o-Toluic acid	C01454 C07211 C07215		135.046	9.27344	0.000500402	0.000488217	0.000411745	0.000469967	0.00064594	0.000821189	0.000785463	0.000932243	0.000486785	0.00056699	0.000495153	0.000551151	0.000467583	3.92701e-05	0.000796209	0.000118076	0.00052502	3.99927e-05
Negative	Pantothenic acid	C00864	HMDB00210	218.104	7.75457	6.36088e-05	6.48677e-05	8.2059e-05	6.31618e-05	4.64873e-05	6.75749e-05	4.10435e-05	5.0528e-05	4.31101e-05	4.91735e-05	5.44448e-05	6.16235e-05	6.84243e-05	9.11843e-06	5.14084e-05	1.14569e-05	5.2088e-05	7.86506e-06
Negative	Pelargonic acid	C01601	HMDB00847	157.123	8.20606	N.D.	0.000122524	7.49287e-05	8.85654e-05	0.000107048	0.000155729	0.000127868	0.000117846	9.12416e-05	8.96531e-05	N.D.	0.00011609	9.53393e-05	2.451e-05	0.000127123	2.08798e-05	9.89948e-05	1.48259e-05
Positive	Penicillamine	C07418		150.058	12.3534	5.51189e-05	4.81238e-05	2.73704e-05	2.68986e-05	4.70809e-05	4.28176e-05	4.17992e-05	4.84496e-05	2.75135e-05	3.91143e-05	3.92458e-05	3.35941e-05	3.93779e-05	1.44243e-05	4.50368e-05	3.22658e-06	3.48669e-05	5.565e-06
Positive	Phenylalanine	C00079,C02057,C02265	HMDB00159	166.085	11.5797	0.0122562	0.0125732	0.0116615	0.0105829	0.0118814	0.0129825	0.0125066	0.0114011	0.0130369	0.0145267	0.013475	0.0141786	0.0117685	0.00087607	0.0121929	0.000694248	0.0138043	0.000673133
Negative	Phosphocreatine	C02305	HMDB01511	210.029	12.4788	5.70564e-05	5.46512e-05	0.000117026	0.000297947	0.000188984	0.000192939	0.000308337	0.000239802	0.000175911	6.98657e-05	0.000199448	0.00021059	0.00013167	0.000114545	0.000232516	5.55676e-05	0.000163953	6.43694e-05
Negative	Phosphoenolpyruvic acid	C00074	HMDB00263	166.976	21.6948	0.000867418	0.000920168	0.000569176	0.000370437	0.00107888	0.000940631	0.00123131	0.000691384	0.00155744	0.00107037	0.00157938	0.000967769	0.0006818	0.000258782	0.000985551	0.000229244	0.00129374	0.000320041
Positive	Phosphorylcholine	C00588	HMDB01565	184.073	20.7515	0.000769822	0.000835344	0.000950345	0.000977042	0.000290089	0.000353697	0.000410997	0.000349778	0.000436561	0.000148524	0.000205573	0.000328187	0.000883138	9.7399e-05	0.00035114	4.93913e-05	0.000279711	0.000128658
Positive	Pipecolic acid	C00408	HMDB00070,HMDB00716,HMDB05960	130.086	10.7728	0.000878062	0.000791006	0.000765298	0.000744821	0.000633789	0.000704055	0.000572283	0.00067898	0.000602088	0.00061574	0.000666834	0.000576066	0.000794797	5.86379e-05	0.000647277	5.78353e-05	0.000615182	3.81651e-05
Positive	Proline	C00148,C00763,C16435	HMDB00162,HMDB03411	116.07	11.3005	0.0123333	0.0109589	0.00920478	0.0088285	0.00956636	0.0108526	0.00797988	0.00957025	0.00828287	0.00993659	0.00987189	0.00882139	0.0103314	0.00162578	0.00949227	0.00117607	0.00922818	0.000811436
Negative	Propionic acid	C00163	HMDB00237	73.0298	11.1379	0.000206154	0.000160385	N.D.	N.D.	N.D.	N.D.	N.D.	0.000210996	N.D.	0.000164594	N.D.	N.D.	0.00018327	3.23634e-05	0.000210996	N.A.	0.000164594	N.A.
Negative	5-Phosphoribosyl diphosphate	C00119	HMDB00280	388.946	17.2169	8.0469e-05	8.10565e-05	N.D.	N.D.	4.63993e-05	6.5685e-05	8.96015e-05	3.66338e-05	0.000168317	7.77728e-05	0.000110057	0.000109286	8.07628e-05	4.15422e-07	5.95799e-05	2.33725e-05	0.000116358	3.77637e-05
Positive	Putrescine	C00134	HMDB01414	89.1078	5.09918	7.70252e-05	6.89311e-05	7.13946e-05	0.000114642	7.09625e-05	6.57148e-05	9.3363e-05	9.32514e-05	0.000110203	7.70677e-05	6.51637e-05	7.39602e-05	8.29983e-05	2.13662e-05	8.08229e-05	1.4574e-05	8.15985e-05	1.97245e-05
Negative	Pyruvic acid	C00022	HMDB00243	87.0088	13.1815	0.00261988	0.00198232	0.00263427	0.00189813	0.00145074	0.0016504	0.00147732	0.00198452	0.00171085	0.00198126	0.00220793	0.00236769	0.00228365	0.000398084	0.00164075	0.000245688	0.00206693	0.000285464
Negative	Quinic acid	C00296	HMDB03072	191.057	8.20836	1.78565e-05	3.45561e-05	2.68293e-05	3.77085e-05	1.60968e-05	1.83112e-05	1.65808e-05	1.88648e-05	N.D.	1.54995e-05	N.D.	N.D.	2.92376e-05	8.85763e-06	1.74634e-05	1.33283e-06	1.54995e-05	N.A.
Negative	Rhein	C10401		283.023	8.73119	6.37238e-05	6.18629e-05	6.89263e-05	5.82497e-05	5.40079e-05	5.32116e-05	6.7099e-05	5.74164e-05	6.8421e-05	6.27847e-05	6.59792e-05	5.0691e-05	6.31907e-05	4.44815e-06	5.79337e-05	6.37654e-06	6.1969e-05	7.86489e-06
Negative	Ribose 5-phosphate	C00117	HMDB01548	229.013	10.7664	0.00015224	0.000217891	0.000332869	0.000233445	0.000137571	0.000159509	0.000180101	0.000155028	0.000247802	0.000149566	0.000155233	0.000158247	0.000234111	7.46537e-05	0.000158052	1.74826e-05	0.000177712	4.68648e-05
Negative	Ribulose 1,5-diphosphate	C01182		308.979	16.0426	0.00012078	0.000164029	0.000173665	8.93096e-05	0.000126752	0.000117889	0.00015033	0.000104187	0.000180401	0.000120377	0.000127427	0.000123719	0.000136946	3.92103e-05	0.000124789	1.93927e-05	0.000137981	2.84264e-05
Negative	Ribulose 5-phosphate	C00199,C01101	HMDB00618	229.012	11.1574	0.00036031	0.00047015	0.000749166	0.00052519	0.000248181	0.000318052	0.00031675	0.000343011	0.000453799	0.00028977	0.000309848	0.000395814	0.000526204	0.000163683	0.000306498	4.07129e-05	0.000362308	7.6392e-05
Positive	S-Adenosylhomocysteine	C00021	HMDB00939	385.129	9.23228	N.D.	1.07033e-05	1.11219e-05	2.07025e-05	N.D.	N.D.	N.D.	N.D.	N.D.	N.D.	N.D.	N.D.	1.41759e-05	5.6561e-06	N.A.	N.A.	N.A.	N.A.
Positive	S-Adenosylmethionine	C00019	HMDB01185	399.144	7.55638	0.000676789	0.000643748	0.000713628	0.000501148	0.000580535	0.000607542	0.000597551	0.000609205	0.000623689	0.000567531	0.000735047	0.000612581	0.000633828	9.29445e-05	0.000598708	1.31634e-05	0.000634712	7.11609e-05
Positive	S-Lactoylglutathione	C03451	HMDB01066	380.113	14.2035	8.83623e-05	0.00010341	0.000124803	0.000165385	6.44966e-05	6.48523e-05	8.45406e-05	6.36329e-05	0.000108776	8.89264e-05	8.46882e-05	8.45828e-05	0.00012049	3.34569e-05	6.93806e-05	1.01196e-05	9.17435e-05	1.15341e-05
Positive	S-Methylcysteine		HMDB02108	136.044	12.0352	0.000148889	0.000137971	0.000129466	0.000140513	0.000131593	0.000139081	0.000136447	0.000131412	0.000173906	0.000154799	0.000152901	0.000171396	0.00013921	7.99692e-06	0.000134633	3.77215e-06	0.00016325	1.09305e-05
Positive	S-Methylglutathione	C11347		322.106	13.794	0.000140501	0.000151725	0.000167814	0.000156458	0.00012087	0.000144311	0.000138017	0.000131693	0.000167666	0.00013332	0.000117	0.00018494	0.000154124	1.13166e-05	0.000133723	9.99768e-06	0.000150732	3.10806e-05
Positive	S-Methylmethionine	C03172		164.074	7.7622	1.01389e-05	8.49724e-06	N.D.	1.09533e-05	1.14372e-05	9.76541e-06	8.59396e-06	8.3867e-06	1.31031e-05	9.89607e-06	N.D.	1.20567e-05	9.86314e-06	1.25102e-06	9.54581e-06	1.39941e-06	1.16853e-05	1.63545e-06
Positive	Sarcosine	C00213	HMDB00271	90.055	9.95132	0.00018373	0.000174384	0.000163122	0.000143861	0.000145499	0.000157665	0.000156747	0.000133595	0.000155959	0.000135504	0.000141885	0.000121045	0.000166274	1.7154e-05	0.000148377	1.13008e-05	0.000138598	1.44902e-05
Positive	Symmetric dimethylarginine		HMDB03334	203.15	8.28248	6.46741e-05	5.46601e-05	5.08886e-05	5.40615e-05	4.85756e-05	5.49478e-05	4.99363e-05	5.04761e-05	7.33e-05	5.18299e-05	4.19999e-05	5.63797e-05	5.60711e-05	5.96935e-06	5.09839e-05	2.76092e-06	5.58774e-05	1.30737e-05
Negative	Sebacic acid	C08277	HMDB00792	201.114	11.5465	N.D.	N.D.	N.D.	N.D.	N.D.	N.D.	N.D.	1.87865e-05	2.96382e-05	N.D.	N.D.	N.D.	N.A.	N.A.	1.87865e-05	N.A.	2.96382e-05	N.A.
Negative	Sedoheptulose 7-phosphate	C05382	HMDB01068	289.034	9.75476	0.00072173	0.000767332	0.000288355	0.000280928	0.000559387	0.000618254	0.00041652	0.0013758	0.000461597	0.000859474	0.000615508	0.000605893	0.000514587	0.000266187	0.000742491	0.00043062	0.000635618	0.000165008
Positive	Serine	C00065,C00716,C00740	HMDB00187,HMDB03406	106.05	10.4557	0.0151026	0.0132991	0.0143976	0.011739	0.012623	0.0129411	0.0111099	0.0122121	0.012654	0.0114535	0.0146118	0.0120575	0.0136346	0.00146553	0.0122215	0.000798878	0.0126942	0.00136914
Positive	Serotonin	C00780	HMDB00259	177.102	9.2692	2.11381e-05	3.77474e-05	0.000286303	0.00095029	0.000365828	0.000716909	0.000472925	0.000617966	0.000287584	2.55694e-05	0.000251114	0.000546031	0.00032387	0.000434866	0.000543407	0.000155096	0.000277575	0.00021321
Positive	Spermidine	C00315	HMDB01257	146.165	4.91695	0.0066756	0.00607624	0.0045188	0.00171029	0.00157164	0.00111835	0.00191177	0.00113598	0.0037676	0.00119397	0.00148027	0.00131402	0.00474523	0.00221811	0.00143443	0.000381078	0.00193897	0.00122473
Positive	Spermine	C00750	HMDB01256	203.222	4.86977	0.00020536	0.000200693	6.89907e-05	3.51209e-05	6.56014e-05	5.4141e-05	0.000156804	4.33365e-05	0.000212056	0.000108746	0.000145868	0.000153842	0.000127541	8.82733e-05	7.99707e-05	5.20227e-05	0.000155128	4.27375e-05
Positive	Stachydrine	C10172	HMDB04827	144.102	12.0138	0.00268663	0.00241006	0.00254046	0.00209874	0.00173225	0.00201919	0.00163414	0.00176071	0.00180169	0.00142426	0.00140478	0.00135343	0.00243397	0.000250421	0.00178657	0.000164282	0.00149604	0.000205944
Negative	Succinic acid	C00042	HMDB00254	117.02	21.5647	0.000860175	0.000890119	0.00101843	0.000960277	0.000499485	0.00102837	0.000551617	0.00240718	0.00103023	0.00080436	0.000556601	0.00080728	0.000932249	7.11373e-05	0.00112166	0.000889442	0.000799619	0.000193496
Positive	Taurine	C00245	HMDB00251	126.022	22.0529	0.00290668	0.00262981	0.00466417	0.00709181	0.00505615	0.00485335	0.00640915	0.00601872	0.00536029	0.00236798	0.00662275	0.00535567	0.00432312	0.0020539	0.00558434	0.000748851	0.00492667	0.00180699
Negative	Taurocholic acid	C05122	HMDB00036	514.285	6.81465	4.2342e-05	0.00776813	6.51799e-05	N.D.	0.00198378	4.12841e-05	0.00247829	0.0202748	3.25367e-05	3.89847e-05	0.00529165	0.123716	0.00262522	0.00445391	0.00619453	0.00944556	0.0322697	0.0610142
Negative	Terephthalic acid	C06337	HMDB02428	165.02	16.9705	0.000118596	0.000111218	0.000111305	0.000134361	0.000125608	0.00013158	0.000109204	9.60462e-05	0.000108959	0.000125648	0.00019217	0.000104528	0.00011887	1.08909e-05	0.00011561	1.61119e-05	0.000132826	4.05942e-05
Positive	Tetrahydrouridine			249.107	22.0471	N.D.	N.D.	N.D.	N.D.	N.D.	N.D.	3.48612e-05	3.67892e-05	N.D.	N.D.	3.22622e-05	3.85337e-05	N.A.	N.A.	3.58252e-05	1.36332e-06	3.53979e-05	4.43459e-06
Positive	Theobromine	C07480	HMDB02825	181.071	22.051	0.000222442	0.000221473	0.000228231	0.000253217	0.000231181	0.000226218	0.000249282	0.000268624	0.000257843	0.000211356	0.000340966	0.00021163	0.000231341	1.48862e-05	0.000243826	1.92756e-05	0.000255448	6.10553e-05
Positive	Thiamine	C00378	HMDB00235	265.111	7.06009	1.40102e-05	1.10845e-05	9.52894e-06	1.25096e-05	1.38091e-05	1.18242e-05	1.16775e-05	1.97664e-05	1.02804e-05	1.18587e-05	2.00163e-05	1.20833e-05	1.17833e-05	1.9198e-06	1.42693e-05	3.79148e-06	1.35597e-05	4.37855e-06
Negative	Thiamine diphosphate	C00068	HMDB01372	423.031	8.06299	5.10403e-05	4.89043e-05	5.00733e-05	4.93684e-05	4.22652e-05	5.12377e-05	5.31728e-05	4.53225e-05	5.89907e-05	4.37447e-05	5.60239e-05	4.8528e-05	4.98466e-05	9.29691e-07	4.79995e-05	5.07601e-06	5.18218e-05	6.95554e-06
Positive	Thiaproline			134.027	14.4032	0.000173407	0.000251921	0.000147858	0.000130294	0.000177471	0.000189299	0.000193036	0.000234142	0.000236598	0.000308824	0.00028854	0.000234893	0.00017587	5.37021e-05	0.000198487	2.46783e-05	0.000267214	3.72742e-05
Positive	Threonine	C00188,C00820	HMDB00167	120.065	10.9944	0.0153634	0.0151279	0.0120793	0.0110618	0.013524	0.0140744	0.012155	0.0140496	0.0130513	0.0147982	0.0158929	0.0134427	0.0134081	0.0021642	0.0134508	0.000900349	0.0142963	0.00130123
Positive	threo-β-Methylaspartic acid	C03618		148.06	12.7822	0.000178169	0.000175201	0.000230345	0.000162331	0.000261918	0.000384245	0.000180616	0.000341173	0.000298281	0.000238888	0.00025072	0.000271462	0.000186512	3.00201e-05	0.000291988	8.98861e-05	0.000264838	2.6045e-05
Negative	Threonic acid	C01620	HMDB00943	135.031	9.3596	0.000538874	0.000531337	0.000806329	0.00103708	0.000561058	0.000666678	0.000612222	0.000614985	0.000720707	0.000603929	0.00056992	0.000572977	0.000728406	0.000242289	0.000613736	4.31342e-05	0.000616883	7.09e-05
Positive	Thymidine	C00214	HMDB00273	243.097	22.1005	0.000223978	0.000246856	0.00018244	0.000246463	0.000118173	0.00012019	0.000130565	0.000132535	0.00019922	0.000181336	0.000160475	0.000153789	0.000224934	3.02804e-05	0.000125366	7.23309e-06	0.000173705	2.06634e-05
Negative	Tiglic acid	C08279	HMDB01470	99.0445	9.85595	N.D.	N.D.	N.D.	1.24041e-05	1.63607e-05	N.D.	N.D.	1.47161e-05	N.D.	N.D.	N.D.	1.34101e-05	1.24041e-05	N.A.	1.55384e-05	1.1629e-06	1.34101e-05	N.A.
Positive	trans-Glutaconic acid	C02214	HMDB00620	131.034	22.8637	8.28935e-05	6.63711e-05	8.56446e-05	8.06665e-05	7.04752e-05	8.07385e-05	7.87447e-05	9.65873e-05	9.57624e-05	6.63423e-05	9.26554e-05	6.92862e-05	7.88939e-05	8.59325e-06	8.16364e-05	1.09129e-05	8.10116e-05	1.53388e-05
Positive	Triethanolamine	C06771		150.112	8.72877	9.80097e-06	1.04854e-05	1.27149e-05	9.92547e-06	1.66684e-05	1.90022e-05	2.57819e-05	N.D.	N.D.	1.26327e-05	1.70655e-05	N.D.	1.07317e-05	1.35524e-06	2.04842e-05	4.73403e-06	1.48491e-05	3.13449e-06
Positive	Trigonelline	C01004	HMDB00875	138.055	10.9313	0.000529621	0.000493112	0.000434885	0.000475042	0.000366185	0.000464594	0.000388641	0.000384416	0.000339581	0.00029221	0.000305163	0.000259007	0.000483165	3.93873e-05	0.000400959	4.3528e-05	0.00029899	3.33184e-05
Positive	Trimethylamine	C00565	HMDB00906	60.0811	6.28626	0.00168706	0.00146626	0.000360043	0.000265932	0.000377167	0.00059224	0.000608915	0.00142898	0.000895526	0.000814546	0.00131227	0.00116695	0.000944824	0.000736132	0.000751826	0.000463609	0.00104732	0.000232191
Positive	Trimethylamine N-oxide	C01104	HMDB00925	76.0756	7.0527	0.000526303	0.000576124	0.000678611	0.000425327	0.000312931	0.000466263	0.000378306	0.000368142	0.000562898	0.000113805	0.000262376	0.000267823	0.000551591	0.000105385	0.00038141	6.34435e-05	0.000301726	0.000188169
Positive	Tryptophan	C00078,C00525,C00806	HMDB00929	205.096	11.5055	0.00235865	0.00311971	0.00281947	0.00291233	0.00244294	0.00296685	0.00334573	0.00310086	0.00256675	0.0029854	0.00326419	0.00589639	0.00280254	0.000321442	0.0029641	0.000381209	0.00367818	0.00150633
Positive	Tyrosine	C00082,C01536,C06420	HMDB00158	182.08	11.8431	0.0116021	0.0116579	0.00944622	0.00896763	0.00766779	0.00818163	0.00710329	0.00651182	0.00564743	0.00988647	0.00854732	0.00883918	0.0104185	0.00141272	0.00736613	0.000719947	0.0082301	0.00181525
Negative	UDP	C00015	HMDB00295	402.995	11.8991	3.10764e-05	2.85463e-05	5.28932e-05	8.65311e-05	6.19684e-05	6.40051e-05	9.40938e-05	7.67117e-05	6.3563e-05	3.01729e-05	8.37613e-05	6.73258e-05	4.97618e-05	2.68392e-05	7.41948e-05	1.47831e-05	6.12057e-05	2.24708e-05
Negative	UDP-glucose UDP-galactose	C00029 C00052	HMDB00286 HMDB00302	565.048	8.73574	0.00405598	0.00425524	0.00442663	0.00396336	0.00391953	0.00443584	0.00491983	0.00417007	0.00527189	0.00473077	0.00463687	0.00391229	0.00417531	0.000207134	0.00436132	0.00042788	0.00463795	0.000558891
Negative	UDP-glucuronic acid	C00167	HMDB00935	579.028	11.2239	0.000230141	0.000245949	0.000230426	0.000113671	0.000209874	0.000276348	0.000273338	0.000259646	0.000282992	0.00025704	0.000275588	0.000254713	0.000205047	6.13632e-05	0.000254801	3.08206e-05	0.000267583	1.38842e-05
Negative	UDP-N-acetylgalactosamine-1 UDP-N-acetylglucosamine-1	C00203 C00043	HMDB00304 HMDB00290	606.075	8.40125	5.18067e-05	5.44258e-05	5.89761e-05	4.93684e-05	6.67622e-05	6.25352e-05	6.29742e-05	6.90014e-05	7.94843e-05	6.61678e-05	6.7421e-05	5.99718e-05	5.36443e-05	4.11094e-06	6.53183e-05	3.10326e-06	6.82612e-05	8.16006e-06
Negative	UDP-N-acetylgalactosamine-2 UDP-N-acetylglucosamine-2	C00203 C00043	HMDB00304 HMDB00290	606.075	8.54274	0.000468291	0.000553686	0.000671861	0.000940579	0.000571613	0.000635725	0.000887275	0.000698312	0.000795211	0.000518407	0.000690138	0.000602196	0.000658604	0.00020568	0.000698231	0.000136231	0.000651488	0.00011873
Negative	UMP	C00105	HMDB00288	323.029	9.95442	N.D.	N.D.	3.11397e-05	4.82768e-05	1.37659e-05	1.26414e-05	N.D.	N.D.	1.78809e-05	N.D.	N.D.	1.92303e-05	3.97083e-05	1.21178e-05	1.32036e-05	7.95096e-07	1.85556e-05	9.54173e-07
Negative	Undecanoic acid		HMDB00947	185.155	7.87272	N.D.	N.D.	N.D.	N.D.	1.72843e-05	N.D.	2.3891e-05	2.22699e-05	N.D.	1.64436e-05	N.D.	N.D.	N.A.	N.A.	2.11484e-05	3.44317e-06	1.64436e-05	N.A.
Positive	Uracil	C00106	HMDB00300	113.034	22.0807	8.59659e-05	8.86491e-05	8.74983e-05	9.80214e-05	7.46341e-05	8.35207e-05	0.000106925	0.00014591	0.000131892	0.000126437	0.000100967	9.00269e-05	9.00336e-05	5.43739e-06	0.000102747	3.18354e-05	0.000112331	2.00687e-05
Positive	Urea	C00086	HMDB00294	61.0403	21.2266	0.260858	0.216701	0.240813	0.201087	0.198892	0.186435	0.166954	0.18933	0.170288	0.173677	0.189204	0.174594	0.229865	0.0263433	0.185403	0.0134014	0.176941	0.00838259
Negative	Uric acid	C00366	HMDB00289	167.021	9.028	0.000248764	0.000313596	0.000211694	0.00034409	0.000181243	0.000279329	0.000295677	0.000674515	0.000357006	0.000426157	0.000177821	0.000258646	0.000279536	6.0213e-05	0.000357691	0.000217177	0.000304907	0.000109098
Positive	Uridine	C00299	HMDB00296	245.077	22.133	0.000463503	0.000446459	0.000422923	0.000481062	0.000411966	0.000464705	0.000564575	0.000749503	0.000668733	0.000611262	0.000483392	0.000437653	0.000453487	2.47944e-05	0.000547687	0.000148684	0.00055026	0.000107871
Positive	Urocanic acid	C00785	HMDB00301	139.049	8.7569	1.79428e-05	1.91188e-05	2.07378e-05	0.000170025	N.D.	6.31552e-05	6.96653e-05	N.D.	3.64866e-05	2.81955e-05	N.D.	2.2042e-05	5.69561e-05	7.5388e-05	6.64103e-05	4.60335e-06	2.8908e-05	7.24861e-06
Negative	UTP	C00075	HMDB00285	482.961	12.8387	0.000287811	0.000318817	0.000346606	0.000306034	0.000384609	0.000387978	0.000718731	0.000410995	0.000572516	0.000226198	0.000478195	0.000454567	0.000314817	2.47183e-05	0.000475578	0.000162526	0.000432869	0.000146901
Positive	Valine	C00183,C06417,C16436	HMDB00883	118.086	10.5178	0.0276397	0.0290572	0.0245006	0.0224107	0.0277958	0.0295125	0.0274072	0.0256056	0.0305448	0.0344939	0.033169	0.0308047	0.0259021	0.0030071	0.0275803	0.00160305	0.0322531	0.00190407
Negative	XA0002 (unkown peak)			110.985	16.0541	0.000276124	0.000257818	0.000234051	N.D.	0.000216164	0.000251275	0.000211303	0.000276045	0.0002487	0.000259557	0.000230961	0.00024964	0.000255998	2.10951e-05	0.000238696	3.06118e-05	0.000247215	1.18967e-05
Negative	XA0013 (unkown peak)			172.992	11.0908	0.000255623	0.000143858	0.000163715	9.07485e-05	9.6581e-05	0.000128724	8.88664e-05	0.000111937	7.36873e-05	5.9795e-05	7.4424e-05	6.71291e-05	0.000163486	6.87151e-05	0.000106527	1.76333e-05	6.87588e-05	6.81641e-06
Negative	XA0019 (unkown peak)			191.02	8.41414	9.1045e-05	8.9395e-05	N.D.	N.D.	N.D.	N.D.	8.68244e-05	8.66138e-05	9.1609e-05	7.79695e-05	N.D.	8.23876e-05	9.022e-05	1.16666e-06	8.67191e-05	1.48924e-07	8.39887e-05	6.95931e-06
Negative	XA0027 (unkown peak)			227.202	7.52092	4.8588e-05	7.54599e-05	7.7386e-05	6.986e-05	8.72131e-05	0.000100291	0.00011288	0.000109901	6.29098e-05	8.69781e-05	6.96867e-05	0.000160174	6.78235e-05	1.3215e-05	0.000102571	1.15624e-05	9.49371e-05	4.46562e-05
Negative	XA0033 (unkown peak)			242.08	7.74042	0.000174081	0.000177738	0.000218743	0.000257063	8.43544e-05	8.7482e-05	0.000105856	9.56157e-05	0.000114103	5.33827e-05	7.03046e-05	8.50617e-05	0.000206907	3.90899e-05	9.33269e-05	9.60683e-06	8.0713e-05	2.57493e-05
Negative	XA0035 (unkown peak)			254.982	13.9825	2.8509e-05	2.40014e-05	3.04952e-05	2.81822e-05	2.00111e-05	2.35189e-05	2.45853e-05	2.91583e-05	2.91075e-05	2.35639e-05	N.D.	3.08314e-05	2.77969e-05	2.72896e-06	2.43184e-05	3.77217e-06	2.78343e-05	3.79736e-06
Negative	XA0055 (unkown peak)			369	14.5907	0.000117983	0.000180931	0.000239409	0.000155796	0.000110083	0.000113647	0.000184716	9.9373e-05	0.000276174	9.92911e-05	0.000135734	0.000123247	0.00017353	5.09733e-05	0.000126955	3.89825e-05	0.000158612	7.98205e-05
Negative	XA0065 (unkown peak)			445.055	7.03161	4.1614e-05	3.44434e-05	8.00045e-05	0.000177776	8.39146e-05	8.56341e-05	0.000143877	0.000104813	0.000100672	2.05348e-05	9.00091e-05	8.95842e-05	8.34594e-05	6.59826e-05	0.00010456	2.78706e-05	7.52e-05	3.68027e-05
Positive	Xanthine	C00385	HMDB00292	153.041	19.6352	0.000303369	0.000317584	0.000469814	0.000331358	0.000172175	0.00026528	0.000202087	0.000779714	0.000414842	0.000286903	0.00017577	0.000346165	0.000355532	7.70407e-05	0.000354814	0.000285913	0.00030592	0.000101299
Negative	Xanthosine	C01762	HMDB00299	283.068	7.71889	2.77427e-05	4.9618e-05	5.97415e-05	6.64861e-05	1.61408e-05	2.83067e-05	1.58457e-05	0.000107592	4.85806e-05	2.10463e-05	N.D.	1.66741e-05	5.08971e-05	1.69214e-05	4.19713e-05	4.41308e-05	2.8767e-05	1.72977e-05
Positive	XC0001 (unkown peak)			72.081	6.83248	1.66217e-05	1.99086e-05	2.59222e-05	2.17303e-05	1.51738e-05	2.69592e-05	1.15633e-05	2.70931e-05	1.49452e-05	1.56734e-05	N.D.	1.58543e-05	2.10457e-05	3.87787e-06	2.01973e-05	8.02199e-06	1.5491e-05	4.81197e-07
Positive	XC0016 (unkown peak)			129.066	9.27477	0.000171778	0.000170272	0.000164772	0.000146856	0.000147384	0.000193778	0.000194977	0.000232365	0.000191822	0.000151979	0.000123049	0.000124232	0.00016342	1.14456e-05	0.000192126	3.4794e-05	0.00014777	3.2267e-05
Positive	XC0040 (unkown peak)			174.087	12.6634	7.59191e-05	6.59353e-05	6.8759e-05	6.20195e-05	5.41317e-05	5.59772e-05	4.81661e-05	5.17232e-05	5.13724e-05	5.95422e-05	5.39015e-05	4.6899e-05	6.81582e-05	5.86564e-06	5.24996e-05	3.37338e-06	5.29288e-05	5.27462e-06
Positive	XC0061 (unkown peak)			218.139	9.83175	0.000342696	0.000317802	0.000378898	0.000375905	0.000192678	0.000196504	0.000220017	0.000220642	0.000282296	0.000151813	0.000183983	0.000192801	0.000353825	2.90844e-05	0.00020746	1.49441e-05	0.000202723	5.58964e-05
Positive	XC0065 (unkown peak)			221.092	13.56	4.5318e-05	4.97034e-05	6.43855e-05	5.31218e-05	4.95178e-05	6.3656e-05	7.33199e-05	6.12634e-05	6.09397e-05	6.03162e-05	7.30325e-05	0.000103252	5.31322e-05	8.15385e-06	6.19393e-05	9.7846e-06	7.43852e-05	2.0115e-05
Positive	XC0071 (unkown peak)			234.181	6.66668	0.000773539	0.000775809	0.000556386	0.000237653	0.000660725	0.000720275	0.000881295	0.000574317	0.000999756	0.0009069	0.00081521	0.000752535	0.000585847	0.000253916	0.000709153	0.000129464	0.0008686	0.000107998
Positive	XC0089 (unkown peak)			255.097	10.0209	2.17526e-05	2.35581e-05	3.21493e-05	2.72804e-05	N.D.	2.16174e-05	2.37833e-05	2.37883e-05	2.34726e-05	1.96263e-05	N.D.	2.37416e-05	2.61851e-05	4.59419e-06	2.3063e-05	1.2519e-06	2.22802e-05	2.30228e-06
Positive	XC0126 (unkown peak)			310.112	15.3721	6.8699e-05	8.11323e-05	5.98672e-05	5.92298e-05	6.59588e-05	7.29484e-05	7.56326e-05	6.99619e-05	7.61524e-05	6.86919e-05	7.22457e-05	5.9593e-05	6.72321e-05	1.02249e-05	7.11254e-05	4.15073e-06	6.91708e-05	7.07484e-06
Positive	XC0132 (unkown peak)			325.16	9.18023	2.03086e-05	2.35308e-05	2.6038e-05	2.67224e-05	2.65785e-05	2.76826e-05	2.48111e-05	3.02108e-05	3.26537e-05	3.58801e-05	2.85737e-05	2.47508e-05	2.415e-05	2.90528e-06	2.73207e-05	2.26072e-06	3.04646e-05	4.84231e-06
Positive	XC0137 (unkown peak)			350.103	13.9407	1.96327e-05	2.92229e-05	2.89923e-05	2.16716e-05	3.02501e-05	2.98527e-05	3.60889e-05	1.96417e-05	3.8715e-05	3.07663e-05	1.89835e-05	1.93332e-05	2.48799e-05	4.95312e-06	2.89583e-05	6.83406e-06	2.69495e-05	9.56485e-06
Negative	Xanthylic acid	C00655	HMDB01554	363.035	12.8779	3.07698e-05	5.82946e-05	4.47558e-05	5.22461e-05	4.02421e-05	6.49711e-05	3.29982e-05	3.13892e-05	2.6209e-05	4.51216e-05	5.29344e-05	3.49213e-05	4.65166e-05	1.18689e-05	4.24001e-05	1.55321e-05	3.97966e-05	1.16812e-05
Positive	β-Alanine	C00099	HMDB00056	90.055	7.79806	0.00402921	0.00386551	0.00325965	0.00401726	0.00290589	0.00332041	0.00436113	0.00355792	0.00431163	0.00263268	0.00266655	0.0024174	0.00379291	0.00036323	0.00353634	0.000612331	0.00300706	0.00087668
Positive	β-Leucine	C02486	HMDB03640	132.101	8.98499	5.20158e-05	5.72747e-05	N.D.	4.13463e-05	N.D.	4.53215e-05	6.29558e-05	9.18172e-05	7.20224e-05	4.87063e-05	N.D.	3.26646e-05	5.02123e-05	8.11588e-06	6.66982e-05	2.34727e-05	5.11311e-05	1.97906e-05
Positive	γ-Butyrobetaine	C01181	HMDB01161	146.117	8.58077	0.00180519	0.00157542	0.00189058	0.00133668	0.00126524	0.00128066	0.00131659	0.00118567	0.00134085	0.00116403	0.00127219	0.00139069	0.00165197	0.000248784	0.00126204	5.52701e-05	0.00129194	9.81404e-05
Positive	γ-Glutamyl-cysteine	C00669	HMDB01049	251.069	13.2583	7.66872e-05	8.15136e-05	4.14465e-05	2.89248e-05	2.93728e-05	6.69946e-05	6.32984e-05	7.56985e-05	0.000134299	9.88501e-05	0.000108147	0.000128906	5.7143e-05	2.59393e-05	5.88411e-05	2.03216e-05	0.000117551	1.68086e-05
N.D.: Not Detected. (Signal-to-noise ratio < 3)
N.A.: Not Available.

## Sheet: Day 6
Six days after irradiation
Ion mode				m/z	MT/RT	Relative Area
	Compound name	PubChem CID	HMDB ID			0Gy				1Gy				3Gy				0Gy		1Gy		3Gy
						1	2	3	4	5	6	7	8	9	10	11	12	Mean	S.D.	Mean	S.D.	Mean	S.D.
Positive	1-Aminocyclopropane-1-carboxylic acid Homoserinelactone	535 73509		102.055	7.15941	N.D.	3.64717e-05	4.16139e-05	3.29336e-05	3.64491e-05	3.06404e-05	2.53673e-05	3.24394e-05	2.78774e-05	3.55362e-05	3.92582e-05	3.19031e-05	3.70064e-05	4.36478e-06	3.1224e-05	4.59781e-06	3.36437e-05	4.87799e-06
Positive	1-Methyl-4-imidazoleacetic acid	75810	HMDB0002820	141.066	8.30866	N.D.	2.73063e-05	2.95486e-05	2.37963e-05	N.D.	N.D.	N.D.	N.D.	4.30259e-05	N.D.	2.08544e-05	1.39863e-05	2.68837e-05	2.89937e-06	N.A.	N.A.	2.59555e-05	1.5177e-05
Positive	1-Methyladenosine	27476	HMDB0003331	282.121	10.5195	2.20304e-05	2.59766e-05	2.709e-05	3.52791e-05	3.10889e-05	2.83353e-05	2.885e-05	2.37632e-05	1.98824e-05	1.80037e-05	1.68035e-05	2.57266e-05	2.7594e-05	5.56429e-06	2.80094e-05	3.07283e-06	2.01041e-05	3.95673e-06
Positive	1-Methylhistamine	3614	HMDB0000898	126.103	4.81155	5.31057e-05	3.44297e-05	0.000112185	7.5591e-05	6.26905e-05	1.69225e-05	6.31124e-05	6.0155e-05	3.77134e-05	2.48848e-05	3.76079e-05	4.68592e-05	6.88278e-05	3.34463e-05	5.07201e-05	2.25696e-05	3.67663e-05	9.03038e-06
Positive	1-Methylhistidine 3-Methylhistidine	92105 64969	HMDB0000001 HMDB0000479	170.092	7.59541	0.000606149	0.000799861	0.000951976	0.000995778	0.000977226	0.000445663	0.000851618	0.000900831	0.000798451	0.000781655	0.000834725	0.000914367	0.000838441	0.000176156	0.000793834	0.000237798	0.0008323	5.90241e-05
Positive	2'-Deoxycytidine	13711	HMDB0000014	228.099	9.87291	9.80173e-05	9.49785e-05	8.20896e-05	9.8068e-05	6.24109e-05	7.17378e-05	6.46185e-05	7.35067e-05	3.08756e-05	4.8497e-05	4.3009e-05	4.84416e-05	9.32883e-05	7.60428e-06	6.80685e-05	5.38361e-06	4.27058e-05	8.29627e-06
Negative	2,3-Diphosphoglyceric acid	186004	HMDB0001294	264.953	17.719	0.185129	0.145981	0.0723321	0.138516	0.192361	0.100609	0.142254	0.161463	0.148745	0.0322689	0.136634	0.0617677	0.135489	0.046805	0.149172	0.0383951	0.0948539	0.0567491
Positive	2-(Creatinine-3-yl)propionic acid			186.088	12.0166	3.11649e-05	3.42872e-05	0.000176563	8.02818e-05	N.D.	8.9616e-05	3.82157e-05	N.D.	N.D.	4.80257e-05	N.D.	0.000102294	8.05743e-05	6.78178e-05	6.39159e-05	3.63455e-05	7.51598e-05	3.83734e-05
Positive	2-Amino-2-(hydroxymethyl)-1,3-propanediol	6503		122.082	8.53423	6.49269e-05	3.5332e-05	3.41926e-05	4.5296e-05	3.91524e-05	4.87997e-05	8.99858e-05	5.07076e-05	6.5959e-05	5.37756e-05	6.01126e-05	6.77876e-05	4.49369e-05	1.42294e-05	5.71614e-05	2.24598e-05	6.19087e-05	6.33351e-06
Positive	2-Aminobutyric acid	6657	HMDB0000452	104.071	10.1243	0.000736719	0.000845878	0.000742085	0.000772328	0.000916447	0.00118272	0.000893975	0.0009539	0.00106555	0.00111939	0.00114904	0.00114494	0.000774253	5.02577e-05	0.00098676	0.000132956	0.00111973	3.84285e-05
Negative	2-Deoxyglucose 6-phosphate	440992		243.029	10.1371	0.000417528	0.000302644	0.000326894	0.000361414	0.00034564	0.000324467	0.000358047	0.000340697	0.000300955	0.000353065	0.000307958	0.000337766	0.00035212	4.98288e-05	0.000342213	1.39003e-05	0.000324936	2.46249e-05
Negative	2-Hydroxy-4-methylvaleric acid	439960	HMDB0000624	131.072	8.69618	0.000105415	9.38159e-05	9.55919e-05	0.000115009	6.99328e-05	7.17033e-05	7.10745e-05	0.000105109	8.98191e-05	6.53782e-05	9.23472e-05	7.92523e-05	0.000102458	9.79958e-06	7.94547e-05	1.71182e-05	8.16992e-05	1.22702e-05
Negative	2-Hydroxybutyric acid	440864	HMDB0000008	103.041	9.57615	0.000287407	0.000387525	0.000212382	N.D.	N.D.	0.000523153	0.000260846	0.000183225	0.000366287	0.000208393	0.000311973	0.000390268	0.000295772	8.78706e-05	0.000322408	0.00017813	0.00031923	8.08254e-05
Negative	2-Hydroxyglutaric acid	43	HMDB0000606,HMDB0000694	147.031	16.5668	0.000265852	0.000202935	0.000229222	0.000236358	0.000255111	0.000239845	0.000264652	0.000256095	0.000212355	0.000241745	0.000182888	0.000234427	0.000233592	2.58668e-05	0.000253926	1.03186e-05	0.000217854	2.64469e-05
Negative	2-Hydroxyisobutyric acid	11671	HMDB0000729	103.041	9.68264	N.D.	0.000179172	0.000265181	0.000255282	0.000234035	N.D.	0.000229063	0.000229198	0.000222109	N.D.	N.D.	N.D.	0.000233212	4.70605e-05	0.000230765	2.83252e-06	0.000222109	N.A.
Negative	2-Hydroxyvaleric acid	98009	HMDB0001863	117.057	9.05058	0.000544499	0.000585138	0.000537494	0.000643132	0.000563294	0.000498718	0.000569418	0.000539182	0.000596728	0.000457758	0.000478198	0.000522577	0.000577566	4.84954e-05	0.000542653	3.20664e-05	0.000513815	6.15422e-05
Positive	2-Methylserine	439656		120.066	11.0463	N.D.	2.71164e-05	3.13243e-05	N.D.	2.87584e-05	N.D.	N.D.	N.D.	N.D.	N.D.	3.18567e-05	N.D.	2.92203e-05	2.97544e-06	2.87584e-05	N.A.	3.18567e-05	N.A.
Negative	2-Oxoglutaric acid	51	HMDB0000208	145.015	20.8696	0.00173389	0.00128149	0.0011476	0.00136362	0.00152741	0.00160111	0.00171422	0.0014121	0.00138945	N.D.	0.000957099	0.00110765	0.00138165	0.000251139	0.00156371	0.000126959	0.0011514	0.000219473
Negative	2-Oxoisovaleric acid	49	HMDB0000019	115.041	9.99267	0.000290163	0.00045986	0.000297078	0.000257136	0.000293526	0.000345898	0.000299315	0.000229484	0.000267629	0.000299503	0.000272224	0.000321005	0.000326059	9.08873e-05	0.000292056	4.78508e-05	0.00029009	2.49538e-05
Negative	2-Phosphoglyceric acid	439278	HMDB0003391	184.986	18.6153	0.000706412	0.000813072	0.000739871	0.000722731	0.000631694	0.000807763	0.000700356	0.000731754	0.000631376	0.000609387	0.000786156	0.000633686	0.000745521	4.706e-05	0.000717892	7.30448e-05	0.000665151	8.14098e-05
Positive	3-Amino-2-piperidone	5200225	HMDB0000323	115.085	7.73884	N.D.	N.D.	N.D.	N.D.	N.D.	N.D.	3.29446e-05	N.D.	N.D.	N.D.	N.D.	N.D.	N.A.	N.A.	3.29446e-05	N.A.	N.A.	N.A.
Negative	3-Hydroxybutyric acid	441	HMDB0000011,HMDB0000357,HMDB0000442	103.041	9.33929	0.00303874	0.00580309	0.00269767	0.00409798	0.00337919	0.00459392	0.00206661	0.00180907	0.00470037	0.00162971	0.00188539	0.00395707	0.00390937	0.00139618	0.0029622	0.00128688	0.00304313	0.00151875
Negative	3-Indoxylsulfuric acid	10258	HMDB0000682	212.004	9.35959	0.000181598	0.000216052	0.000219416	0.000204265	0.000181059	0.000118671	9.12345e-05	0.000110641	0.000215911	9.3429e-05	0.000217417	0.000112996	0.000205333	1.71047e-05	0.000125401	3.88514e-05	0.000159938	6.59898e-05
Negative	3-Phosphoglyceric acid	439183	HMDB0000807	184.987	19.1044	0.0041549	0.00327272	0.00295047	0.00345963	0.0044071	0.00378525	0.00340314	0.00294018	0.00314083	0.0024148	0.002287	0.00234427	0.00345943	0.000509112	0.00363392	0.000620552	0.00254672	0.000399502
Negative	3-Ureidopropionic acid	111	HMDB0000026	131.047	9.05486	N.D.	5.84567e-05	6.69638e-05	N.D.	N.D.	8.86276e-05	N.D.	5.63695e-05	N.D.	9.9503e-05	5.67132e-05	N.D.	6.27103e-05	6.01543e-06	7.24985e-05	2.281e-05	7.81081e-05	3.0257e-05
Negative	4-Acetamidobutanoic acid	18189	HMDB0003681	144.067	8.4339	3.26778e-05	6.70114e-05	5.36899e-05	4.98469e-05	N.D.	N.D.	N.D.	N.D.	N.D.	N.D.	5.65125e-05	4.784e-05	5.08065e-05	1.41478e-05	N.A.	N.A.	5.21762e-05	6.13238e-06
Negative	4-Methyl-2-oxovaleric acid 3-Methyl-2-oxovaleric acid	70 47	HMDB0000695 HMDB0000491	129.057	9.36788	0.000584263	0.000986636	0.000535612	0.000570751	0.000740329	0.000761396	0.000691407	0.000581054	0.000580268	0.000522805	0.000662391	0.000662656	0.000669316	0.000212538	0.000693547	8.05221e-05	0.00060703	6.82375e-05
Negative	4-Pyridoxic acid	6723	HMDB0000017	182.047	8.3347	0.000255911	0.000173944	0.00012422	0.000168562	0.000220336	0.000167842	0.000218778	0.000228148	0.000190205	0.000158476	0.000210692	0.00018803	0.000180659	5.48926e-05	0.000208776	2.75958e-05	0.000186851	2.14956e-05
Positive	5'-Deoxy-5'-methylthioadenosine	439176	HMDB0001173	298.098	10.6754	0.000116197	0.000100155	0.00012425	0.000116685	0.0001045	7.62355e-05	0.000122271	0.000108838	6.92202e-05	0.000124942	8.18672e-05	0.000132666	0.000114322	1.01385e-05	0.000102961	1.93568e-05	0.000102174	3.13393e-05
Positive	5-Amino-4-oxovaleric acid	137	HMDB0001149	132.067	8.18666	3.215e-05	3.03931e-05	2.58152e-05	2.48712e-05	2.35847e-05	4.07039e-05	4.38634e-05	2.94027e-05	N.D.	1.96062e-05	N.D.	1.80188e-05	2.83074e-05	3.51824e-06	3.43887e-05	9.50856e-06	1.88125e-05	1.12242e-06
Positive	5-Hydroxylysine	3032849	HMDB0000450	163.108	7.21971	9.94054e-05	0.000119768	0.000124386	0.000109013	0.000116572	0.000102715	0.000106129	0.000120358	9.31527e-05	0.000120229	9.59201e-05	0.000106786	0.000113143	1.11965e-05	0.000111444	8.37054e-06	0.000104022	1.23031e-05
Negative	5-Methoxyindoleacetic acid	18986	HMDB0004096	204.067	7.881	N.D.	N.D.	4.04161e-05	2.61428e-05	N.D.	N.D.	N.D.	N.D.	N.D.	N.D.	6.69517e-05	4.11801e-05	3.32794e-05	1.00927e-05	N.A.	N.A.	5.40659e-05	1.82233e-05
Negative	5-Oxohexanoic acid	18407		129.057	8.90347	0.000224808	0.000162538	0.000228034	0.000210215	0.000284329	0.000306041	0.000292629	0.000247224	0.000257062	0.000277637	0.000229965	0.000242863	0.000206399	3.02504e-05	0.000282556	2.51957e-05	0.000251881	2.04275e-05
Negative	5-Oxoproline	7405	HMDB0000267	128.036	9.29491	0.00036546	0.00033116	0.000324616	0.000396824	0.000261434	0.000359518	0.000476435	0.000346419	0.000262853	0.000339481	0.000673332	0.000408582	0.000354515	3.34128e-05	0.000360952	8.84187e-05	0.000421062	0.000178402
Positive	6-Aminohexanoic acid	564	HMDB0001901	132.101	8.55247	5.95537e-05	7.9592e-05	8.6506e-05	9.18624e-05	6.78176e-05	N.D.	0.000100434	6.10226e-05	N.D.	6.42385e-05	5.45615e-05	4.58383e-05	7.93785e-05	1.41388e-05	7.64247e-05	2.10683e-05	5.48794e-05	9.20422e-06
Negative	6-Phosphogluconic acid	91493	HMDB0001316	275.019	14.2668	0.000146755	0.000132502	0.000124319	0.000162319	0.000134501	0.000115767	0.00016128	0.000201061	0.000124467	0.000123909	0.000181683	0.000174932	0.000141474	1.67054e-05	0.000153152	3.69993e-05	0.000151248	3.13682e-05
Positive	7,8-Dihydrobiopterin	119055	HMDB0000038	240.11	11.8032	6.76583e-05	4.60171e-05	4.80336e-05	4.79346e-05	4.3627e-05	5.77388e-05	5.78883e-05	4.77673e-05	N.D.	1.71083e-05	1.52032e-05	1.56197e-05	5.24109e-05	1.02072e-05	5.17554e-05	7.19698e-06	1.59771e-05	1.00155e-06
Positive	Acetoacetamide	80077		102.055	12.5877	N.D.	N.D.	2.58607e-05	2.06202e-05	N.D.	N.D.	N.D.	N.D.	N.D.	N.D.	N.D.	N.D.	2.32405e-05	3.70564e-06	N.A.	N.A.	N.A.	N.A.
Positive	Adenine	190	HMDB0000034	136.062	7.75126	0.000137511	0.000125419	0.000174879	0.00015641	0.000111491	0.000145275	0.000146368	0.000135734	8.93656e-05	9.44961e-05	0.000115024	0.000125826	0.000148555	2.1694e-05	0.000134717	1.62037e-05	0.000106178	1.71601e-05
Positive	Adenosine	60961	HMDB0000050	268.106	10.414	N.D.	N.D.	2.11712e-05	1.73952e-05	1.65e-05	N.D.	N.D.	2.24617e-05	N.D.	1.54116e-05	2.45552e-05	2.63902e-05	1.92832e-05	2.67002e-06	1.94808e-05	4.21561e-06	2.2119e-05	5.88079e-06
Negative	ADP	6022	HMDB0001341	426.024	10.6474	0.00445727	0.00387554	0.00480941	0.00438857	0.00611346	0.00331247	0.00457921	0.00486904	0.00473948	0.0036116	0.00424175	0.00412356	0.0043827	0.000385093	0.00471855	0.00114962	0.0041791	0.000462998
Negative	ADP-glucose GDP-fucose	16500 10918995	HMDB0006557 HMDB0001095	588.078	8.15989	0.000327467	0.000306541	0.000279941	0.000300837	0.000344107	0.000332479	0.000326058	0.000311701	0.000338752	0.000294423	0.000318397	0.00034265	0.000303697	1.95419e-05	0.000328586	1.351e-05	0.000323556	2.21423e-05
Negative	ADP-ribose	445794	HMDB0001178	558.066	8.31457	5.63988e-05	4.0587e-05	8.28133e-05	6.45765e-05	N.D.	8.4021e-05	6.4183e-05	5.34127e-05	N.D.	0.000107786	8.98378e-05	0.00013797	6.10939e-05	1.7573e-05	6.72056e-05	1.55264e-05	0.000111865	2.4324e-05
Positive	Alanine	602	HMDB0000161,HMDB0001310	90.0548	9.38401	0.0333315	0.0263523	0.0331402	0.027327	0.0298566	0.0331718	0.0372861	0.0343031	0.0329554	0.0390327	0.0447611	0.0390521	0.0300377	0.00371504	0.0336544	0.00306952	0.0389503	0.00482082
Negative	Allantoic acid	203	HMDB0001209	175.047	8.54118	N.D.	4.10623e-05	N.D.	N.D.	N.D.	N.D.	2.67429e-05	N.D.	N.D.	N.D.	2.56966e-05	N.D.	4.10623e-05	N.A.	2.67429e-05	N.A.	2.56966e-05	N.A.
Negative	Adenylic acid	6083	HMDB0000045	346.058	9.07004	0.000555031	0.000601582	0.000630213	0.00044033	0.000685341	0.000509133	0.000507807	0.000476231	0.000474091	0.000654776	0.000677347	0.000783643	0.000556789	8.35927e-05	0.000544628	9.50332e-05	0.000647464	0.000128517
Positive	Anserine_divalent	112072		121.068	6.87648	7.83601e-05	6.58676e-05	7.58066e-05	9.03965e-05	9.14489e-05	7.77534e-05	8.57501e-05	8.09779e-05	7.33229e-05	8.9029e-05	0.000105772	0.00010796	7.76077e-05	1.00862e-05	8.39826e-05	5.9638e-06	9.4021e-05	1.61835e-05
Positive	Arginine	6322	HMDB0000517,HMDB0003416	175.119	7.16962	0.0249055	0.0280729	0.0294797	0.0263896	0.0282457	0.0249862	0.0287862	0.0286218	0.0208131	0.0249735	0.0213821	0.0244139	0.0272119	0.00198999	0.02766	0.00179683	0.0228957	0.00210162
Positive	Argininosuccinic acid	16950	HMDB0000052	291.131	9.86084	0.000160795	0.000148024	0.000163041	0.000142338	0.000172597	0.000172261	0.00020308	0.000221147	7.97399e-05	9.66641e-05	9.24694e-05	9.01453e-05	0.000153549	9.98028e-06	0.000192271	2.40702e-05	8.97547e-05	7.20087e-06
Positive	Asparagine	236	HMDB0000168,HMDB0033780	133.061	11.1671	0.00674685	0.00421168	0.00465616	0.00395941	0.00459971	0.0065784	0.00507516	0.00476275	0.00361034	0.00435432	0.00430845	0.00426148	0.00489353	0.00126868	0.00525401	0.000904698	0.00413365	0.000350926
Positive	Aspartic acid	424	HMDB0000191,HMDB0006483	134.045	12.542	0.012287	0.00891796	0.0127945	0.0107305	0.0118988	0.0129131	0.0146844	0.0124532	0.00476099	0.00566953	0.00531147	0.00667106	0.0111825	0.00174651	0.0129874	0.00120496	0.00560326	0.000803978
Negative	ATP	5957	HMDB0000538	505.99	11.5182	0.0609764	0.0504861	0.0400158	0.0548986	0.0615297	0.0461615	0.0576699	0.060476	0.0514244	0.0257819	0.0518149	0.0381472	0.0515942	0.00883616	0.0564593	0.00705582	0.0417921	0.0124211
Positive	Betaine	247	HMDB0000043	118.086	12.1681	0.0369204	0.0246508	0.0263062	0.0260955	0.024365	0.042034	0.0295372	0.0303854	0.0214442	0.021424	0.025869	0.0258404	0.0284932	0.00566607	0.0315804	0.00745971	0.0236444	0.00255227
Positive	Betonicine	164642		160.096	14.6416	3.40754e-05	N.D.	3.44658e-05	N.D.	N.D.	N.D.	N.D.	2.95473e-05	N.D.	N.D.	N.D.	N.D.	3.42706e-05	2.7603e-07	2.95473e-05	N.A.	N.A.	N.A.
Positive	Biopterin	2380	HMDB0000468,HMDB0000633	238.095	12.985	4.17771e-05	4.09832e-05	4.3253e-05	3.20052e-05	3.25804e-05	5.25103e-05	5.96297e-05	4.62731e-05	N.D.	N.D.	N.D.	N.D.	3.95046e-05	5.08729e-06	4.77484e-05	1.14904e-05	N.A.	N.A.
Positive	Butyrylcarnitine	439829	HMDB0002013	232.156	9.94904	6.0091e-05	4.06508e-05	4.44823e-05	3.10768e-05	2.68474e-05	3.9467e-05	N.D.	N.D.	N.D.	N.D.	3.89582e-05	4.31329e-05	4.40752e-05	1.20741e-05	3.31572e-05	8.92343e-06	4.10456e-05	2.95199e-06
Positive	Carboxymethyllysine	123800		205.119	9.60573	0.00107613	0.00149221	0.00136238	0.00119949	0.00127129	0.00104891	0.00131849	0.0013196	0.00116322	0.00139967	0.00129782	0.00143906	0.00128255	0.000182425	0.00123957	0.000129087	0.00132494	0.000123146
Positive	Carnitine	85	HMDB0000062	162.113	8.78377	0.00863582	0.00788578	0.009144	0.0085237	0.00777703	0.00858093	0.00937528	0.00912568	0.00389279	0.00482845	0.00519284	0.00502639	0.00854733	0.00051706	0.00871473	0.00070767	0.00473512	0.000580968
Positive	Carnosine	439224	HMDB0000033	227.116	6.78965	2.20304e-05	1.29171e-05	1.47515e-05	N.D.	2.60084e-05	N.D.	1.71783e-05	1.37373e-05	N.D.	N.D.	2.09544e-05	2.59818e-05	1.65663e-05	4.82008e-06	1.89747e-05	6.32971e-06	2.34681e-05	3.55494e-06
Negative	Cholic acid	221493	HMDB0000619	407.283	6.7708	0.00141637	0.00674287	0.000467756	9.59869e-05	9.8289e-05	0.00281255	N.D.	0.00101198	0.00029557	3.13639e-05	0.0215025	9.346e-05	0.00218074	0.0030918	0.00130761	0.00138107	0.00548074	0.0106818
Positive	Choline	305	HMDB0000097	104.107	6.88483	0.0174742	0.0188449	0.01888	0.01725	0.0129766	0.0153962	0.0138254	0.0133266	0.00604214	0.00632328	0.00737215	0.00782237	0.0181123	0.000871164	0.0138812	0.00106838	0.00688999	0.000844951
Negative	cis-Aconitic acid	643757	HMDB0000072	173.01	26.9215	0.000903167	0.0006992	0.000774146	0.000647521	0.000668864	0.000974904	0.000870688	0.000782782	0.000586263	0.000580232	0.000653156	0.000765551	0.000756008	0.000111028	0.000824309	0.000130022	0.0006463	8.60953e-05
Negative	Citric acid	311	HMDB0000094	191.021	25.5365	0.00916681	0.00598616	0.00666528	0.00814933	0.00851848	0.00877343	0.00796034	0.00830357	0.00677535	0.00470116	0.00505812	0.00649037	0.0074919	0.00143621	0.00838896	0.000344288	0.00575625	0.00102925
Positive	Citrulline	9750	HMDB0000904	176.103	11.8991	0.0093669	0.00833583	0.00968102	0.00926706	0.00940759	0.0096769	0.00957789	0.00955828	0.00809019	0.00854287	0.00854439	0.00845497	0.0091627	0.000578777	0.00955516	0.000111242	0.00840811	0.00021603
Negative	CMP-N-acetylneuraminate	448209	HMDB0001176	613.146	8.14603	0.00173173	0.00169068	0.00182754	0.00171284	0.00173069	0.00166179	0.00182459	0.00183482	0.001576	0.00160011	0.00152644	0.00194557	0.0017407	6.02753e-05	0.00176297	8.21339e-05	0.00166203	0.000191497
Positive	Creatine	586	HMDB0000064	132.077	9.18457	0.0194259	0.0187687	0.0183202	0.0176413	0.0189114	0.0166188	0.0194197	0.0197374	0.0168265	0.0180463	0.0219687	0.0193827	0.018539	0.000751215	0.0186718	0.0014103	0.0190561	0.00220458
Positive	Creatinine	588	HMDB0000562	114.066	7.38578	0.00108195	0.00102054	0.000884911	0.00097379	0.000944926	0.000958115	0.000980666	0.000915195	0.000712084	0.000844621	0.000919543	0.00089252	0.000990299	8.30545e-05	0.000949726	2.73442e-05	0.000842192	9.21051e-05
Negative	Cytidine-5'-triphosphate	6176	HMDB0000082	481.979	12.063	0.000143802	4.92367e-05	0.000109856	0.000128275	0.000136513	9.62386e-05	0.000117257	0.000138682	6.38082e-05	N.D.	N.D.	N.D.	0.000107793	4.14297e-05	0.000122173	1.979e-05	6.38082e-05	N.A.
Negative	Cumic acid	10820		163.078	8.29305	0.00179885	0.00141941	0.00143952	0.00181234	0.00245493	0.00212636	0.0021059	0.00234587	0.00203627	0.00160883	0.00189703	0.00158738	0.00161753	0.000217384	0.00225826	0.000170257	0.00178238	0.000220417
Positive	Cysteine	594	HMDB0000574,HMDB0003417	122.028	12.2125	N.D.	N.D.	N.D.	N.D.	N.D.	3.2833e-05	N.D.	N.D.	N.D.	5.21732e-05	1.9104e-05	4.58383e-05	N.A.	N.A.	3.2833e-05	N.A.	3.90385e-05	1.75519e-05
Positive	Cystathionine	834	HMDB0000099	223.075	10.449	6.12552e-05	7.7075e-05	8.48669e-05	8.12591e-05	8.73472e-05	7.73599e-05	9.17271e-05	9.15822e-05	5.89108e-05	7.30047e-05	7.05148e-05	9.02984e-05	7.61141e-05	1.0405e-05	8.70041e-05	6.74277e-06	7.31822e-05	1.29587e-05
Negative	Cysteic acid	72886	HMDB0002757	167.998	10.8781	6.86037e-05	8.89683e-05	7.04309e-05	7.44289e-05	6.05445e-05	7.39064e-05	6.88116e-05	8.40296e-05	6.03536e-05	9.45334e-05	0.000167329	9.2128e-05	7.56079e-05	9.2331e-06	7.1823e-05	9.82539e-06	0.000103586	4.52602e-05
Positive	Cysteine glutathione disulfide	10455148	HMDB0000656	427.094	12.6716	N.D.	N.D.	3.23259e-05	N.D.	N.D.	4.30652e-05	N.D.	2.16905e-05	2.35643e-05	0.000226555	N.D.	0.00025063	3.23259e-05	N.A.	3.23778e-05	1.51142e-05	0.000166917	0.000124729
Positive	Cystine	595	HMDB0000192	241.032	11.8175	N.D.	N.D.	N.D.	N.D.	N.D.	N.D.	N.D.	N.D.	N.D.	2.66757e-05	N.D.	2.62881e-05	N.A.	N.A.	N.A.	N.A.	2.64819e-05	2.74071e-07
Positive	Cytidine	6175	HMDB0000089	244.094	10.1744	0.000204184	0.000342967	0.000149063	0.000210746	0.000163135	0.000179794	0.000218423	0.000230064	0.000203979	0.000198513	0.000260055	0.000237512	0.00022674	8.2274e-05	0.000197854	3.15811e-05	0.000225014	2.90336e-05
Positive	Cytosine	597	HMDB0000630	112.051	7.33261	4.22697e-05	N.D.	2.59063e-05	N.D.	N.D.	N.D.	N.D.	N.D.	N.D.	N.D.	N.D.	N.D.	3.4088e-05	1.15707e-05	N.A.	N.A.	N.A.	N.A.
Negative	dATP	15993	HMDB0001532	489.996	11.4737	5.34459e-05	N.D.	N.D.	N.D.	N.D.	5.22753e-05	N.D.	6.39045e-05	N.D.	N.D.	N.D.	N.D.	5.34459e-05	N.A.	5.80899e-05	8.22308e-06	N.A.	N.A.
Negative	Decanoic acid	2969	HMDB0000511	171.14	7.80026	0.000241835	0.00016539	0.000202278	0.000192949	0.000280785	0.000290118	0.000256835	0.000280798	0.00023735	0.000208172	0.000227556	0.000179039	0.000200613	3.16305e-05	0.000277134	1.42289e-05	0.000213029	2.56998e-05
Positive	Diethanolamine	8113	HMDB0004437	106.086	7.78097	0.000179601	0.000180174	0.000259427	0.000206739	0.000229088	0.000173554	0.000235366	0.000301209	0.000280352	0.000151571	0.000209044	0.000343787	0.000206485	3.74962e-05	0.000234804	5.22628e-05	0.000246189	8.37156e-05
Negative	Dihydroxyacetone phosphate	668	HMDB0001473	168.992	12.3702	0.0024783	0.00132721	0.000609212	0.00275933	0.00271722	0.00101406	0.00210991	0.00151177	0.00134241	0.000575704	0.000993636	0.000489056	0.00179351	0.00100362	0.00183824	0.000737625	0.000850201	0.000395229
Negative	dTTP	64968	HMDB0001342	480.983	11.8222	4.14378e-05	N.D.	N.D.	N.D.	N.D.	N.D.	N.D.	3.02354e-05	N.D.	N.D.	N.D.	N.D.	4.14378e-05	N.A.	3.02354e-05	N.A.	N.A.	N.A.
Positive	Dyphylline	3182		255.108	29.7671	0.00370746	0.00430367	0.00358094	0.00457758	0.00424445	0.00514887	0.00401613	0.0037995	0.00368745	0.00386133	0.00325143	0.00394827	0.00404241	0.000476028	0.00430224	0.000592939	0.00368712	0.00031004
Positive	Ectoine	126041		143.082	9.86919	0.00030341	0.000360491	0.00033018	0.000188122	0.000475423	0.000119807	0.000185196	0.000217435	0.000151432	0.000194082	0.000222247	0.000223015	0.000295551	7.53193e-05	0.000249465	0.000156018	0.000197694	3.36511e-05
Positive	Ergothioneine	3037043	HMDB0003045	230.097	21.1302	0.00853426	0.00669556	0.00689685	0.00668753	0.00826461	0.00550357	0.00721298	0.00646705	0.00562172	0.00440974	0.00468033	0.00522986	0.00720355	0.000892412	0.00686205	0.00116788	0.00498541	0.000544399
Positive	Ethanolamine	700	HMDB0000149	62.06	6.33657	0.00136087	0.000869101	0.000763575	0.000803307	0.000889693	0.00150576	0.00088235	0.00082019	0.000455927	0.000546805	0.000641585	0.000590334	0.000949213	0.000277866	0.0010245	0.000322354	0.000558663	7.86857e-05
Negative	Ethanolamine phosphate	1015	HMDB0000224	140.013	7.86678	0.00116498	0.000324601	0.00159386	0.00112882	0.00107074	0.000596459	0.00103948	0.00132616	0.000933855	0.000801988	0.000585401	0.000958798	0.00105307	0.000529585	0.00100821	0.000303051	0.00082001	0.000170869
Negative	FAD_divalent	643975		391.574	7.71835	3.53353e-05	3.43136e-05	3.39772e-05	2.51673e-05	3.5158e-05	3.91564e-05	3.44572e-05	N.D.	3.06848e-05	N.D.	4.20581e-05	3.56302e-05	3.21984e-05	4.72282e-06	3.62572e-05	2.5351e-06	3.61244e-05	5.70274e-06
Negative	Flavin mononucleotide	643976	HMDB0001520	455.099	8.186	3.13983e-05	3.37433e-05	N.D.	2.55575e-05	3.92773e-05	4.00577e-05	N.D.	3.80565e-05	N.D.	2.6836e-05	2.02762e-05	N.D.	3.0233e-05	4.21549e-06	3.91305e-05	1.00862e-06	2.35561e-05	4.63845e-06
Negative	Fructose 1,6-diphosphate	172313	HMDB0001058	338.991	14.1786	0.0069772	0.00428749	0.00487657	0.00623573	0.0070975	0.00467263	0.00430273	0.00330024	0.00333997	0.00169862	0.00218471	0.00182325	0.00559425	0.00123109	0.00484327	0.00161078	0.00226164	0.000747863
Negative	Fructose 6-phosphate	603	HMDB0000124	259.024	9.73456	0.000632985	0.000896622	0.000562358	0.000704782	0.000636005	0.000781225	0.000721956	0.00108857	0.000746088	0.000855439	0.00133542	0.00126715	0.000699187	0.000143894	0.000806939	0.000196992	0.00105102	0.00029373
Negative	Fumaric acid	444972	HMDB0000134	115.005	24.6674	0.000686431	0.00061717	0.000638039	0.000559046	0.000486081	0.000706718	0.000632059	0.000659837	0.000548059	0.000571507	0.000766382	0.000662212	0.000625171	5.27729e-05	0.000621174	9.51863e-05	0.00063704	9.92891e-05
Positive	γ-Aminobutyric acid	119	HMDB0000112	104.07	7.83383	0.000327276	8.73802e-05	0.000187764	0.000138771	9.66226e-05	0.000222185	8.63148e-05	8.86901e-05	5.55444e-05	6.93286e-05	0.000112624	9.34632e-05	0.000185298	0.000103145	0.000123453	6.59685e-05	8.274e-05	2.53475e-05
Negative	GDP	8977	HMDB0001201	442.019	10.3899	0.000842339	0.000858886	0.000698266	0.000855298	0.00129404	0.000620193	0.000894551	0.000991378	0.00100284	0.000541137	0.000870071	0.000678307	0.000813698	7.72815e-05	0.000950041	0.000278044	0.00077309	0.000204107
Negative	GDP-mannose GDP-galactose GDP-glucose	18396 439695 46173703	HMDB0001163 HMDB0003351	604.072	8.134	0.00076468	0.000870102	0.000750371	0.000777065	0.000840726	0.00074998	0.000938779	0.000933578	0.00081457	0.000778575	0.000954087	0.000910403	0.000790555	5.41418e-05	0.000865766	8.93733e-05	0.000864409	8.16679e-05
Positive	Glutamine	738	HMDB0000641,HMDB0003423	147.077	11.5066	0.0616131	0.0509701	0.051257	0.0552215	0.0539759	0.0713405	0.0527318	0.0530212	0.0536441	0.0535572	0.054787	0.0569478	0.0547654	0.00496025	0.0577674	0.00906434	0.054734	0.00157866
Positive	Glutamic acid	611	HMDB0000148,HMDB0003339	148.06	11.759	0.0153629	0.0175252	0.0182627	0.0155375	0.0173901	0.0153385	0.0199859	0.017752	0.0139653	0.0141904	0.0158793	0.0162824	0.0166721	0.00144442	0.0176166	0.00190375	0.0150794	0.0011717
Negative	Gluconic acid	10690	HMDB0000625	195.052	8.02774	0.000392331	0.000502823	0.000538484	0.000555534	0.000534842	0.000447144	0.000588756	0.000508565	0.000447978	0.000545886	0.00050791	0.00052513	0.000497293	7.33404e-05	0.000519827	5.88395e-05	0.000506726	4.21305e-05
Positive	Gluconolactone	7027	HMDB0000150	179.055	31.4304	0.000157795	0.000212277	0.000217221	0.000213189	0.00021683	0.000162703	0.000252873	0.000201529	0.000182834	0.000197429	0.000210444	0.000225772	0.00020012	2.82988e-05	0.000208484	3.73467e-05	0.00020412	1.83181e-05
Positive	Glucosamine	439213	HMDB0001514	180.087	9.72174	3.6583e-05	2.34122e-05	3.76984e-05	3.08325e-05	N.D.	N.D.	3.58155e-05	4.2899e-05	2.39325e-05	3.81755e-05	3.42072e-05	3.65481e-05	3.21315e-05	6.54521e-06	3.93572e-05	5.00882e-06	3.32158e-05	6.39962e-06
Negative	Glucose 1-phosphate	65533	HMDB0001586	259.024	9.90477	0.000393807	0.000426021	0.000411887	0.000334003	0.00036116	0.000379547	0.000470675	0.000460017	0.000410994	0.000428824	0.000533406	0.000486503	0.00039143	4.04909e-05	0.00041785	5.55263e-05	0.000464931	5.5878e-05
Negative	Glucose 6-phosphate	5958	HMDB0001401	259.024	9.62986	0.00335489	0.00416611	0.00279227	0.003425	0.00300538	0.00366938	0.00427434	0.00542597	0.00359256	0.00444329	0.00591705	0.00605836	0.00343457	0.000563956	0.00409377	0.00102827	0.00500282	0.0011905
Negative	Glucuronic acid Galacturonic acid	94715 439215	HMDB0000127 HMDB0002545	193.036	7.95542	N.D.	N.D.	N.D.	7.86234e-05	N.D.	N.D.	N.D.	N.D.	N.D.	N.D.	0.000113125	N.D.	7.86234e-05	N.A.	N.A.	N.A.	0.000113125	N.A.
Positive	Glutathione (GSH)	124886	HMDB0000125	308.092	14.8003	0.0157229	0.0358038	0.0238113	0.0305605	0.0339823	0.0248901	0.0230559	0.0149926	0.0318107	0.0225931	0.0288885	0.0175128	0.0264746	0.00868755	0.0242302	0.00779425	0.0252013	0.00640818
Positive	Glutathione (GSSG)_divalent	65359		307.083	13.3538	0.082741	0.0866706	0.0881606	0.0900619	0.0928217	0.0841152	0.091029	0.0918161	0.087636	0.0718664	0.0819243	0.0898813	0.0869085	0.0031057	0.0899455	0.00395552	0.082827	0.00803826
Positive	Glycine	750	HMDB0000123	76.0394	8.54351	0.0303556	0.0249138	0.0277862	0.0248373	0.0281208	0.0338487	0.030123	0.0294876	0.0198805	0.0224425	0.0248973	0.0249893	0.0269732	0.00263974	0.030395	0.00244929	0.0230524	0.0024213
Positive	Glycyl-aspartic acid	97363		191.067	10.4298	9.25097e-05	5.46601e-05	6.25575e-05	5.32606e-05	7.08939e-05	0.000104402	8.61736e-05	8.11225e-05	N.D.	2.1727e-05	1.95041e-05	2.88404e-05	6.5747e-05	1.83052e-05	8.5648e-05	1.40256e-05	2.33572e-05	4.87693e-06
Positive	Glycylglycine	11163	HMDB0011733	133.06	8.61776	3.40754e-05	N.D.	3.37373e-05	N.D.	N.D.	3.59251e-05	2.75323e-05	N.D.	N.D.	N.D.	N.D.	N.D.	3.39064e-05	2.3908e-07	3.17287e-05	5.93464e-06	N.A.	N.A.
Negative	Glyceraldehyde 3-phosphate	729	HMDB0001112	168.992	11.3744	7.48046e-05	3.43136e-05	5.20059e-05	6.93564e-05	7.01243e-05	6.13884e-05	6.18173e-05	N.D.	3.82036e-05	N.D.	N.D.	N.D.	5.76201e-05	1.83281e-05	6.44433e-05	4.92456e-06	3.82036e-05	N.A.
Negative	Glyceric acid	439194	HMDB0000139,HMDB0006372	105.02	10.1782	N.D.	N.D.	N.D.	N.D.	N.D.	0.000113063	N.D.	N.D.	N.D.	N.D.	N.D.	N.D.	N.A.	N.A.	0.000113063	N.A.	N.A.	N.A.
Positive	Glycerol	753	HMDB0000131	93.0547	29.6948	0.0257492	0.0358924	0.023195	0.0351133	0.0354512	0.0407532	0.0271662	0.025996	0.0233777	0.0255535	0.0210888	0.0262365	0.0299875	0.00646123	0.0323417	0.00701132	0.0240641	0.00232818
Negative	Glycerol 2-phosphate	2526		171.007	12.3971	0.000111715	9.17248e-05	6.43883e-05	0.000105839	0.000102217	9.33344e-05	8.12573e-05	8.17405e-05	8.07763e-05	5.0138e-05	5.83193e-05	8.49132e-05	9.34168e-05	2.10922e-05	8.96372e-05	1.00746e-05	6.85367e-05	1.69401e-05
Negative	Glycerol 3-phosphate	439162	HMDB0000126	171.008	11.8464	0.000970688	0.0008836	0.00093997	0.000894317	0.000888625	0.00100645	0.000977042	0.00100912	0.000816806	0.000667587	0.000922669	0.000960685	0.000922144	4.05559e-05	0.000970309	5.63617e-05	0.000841937	0.00013121
Positive	Glycerophosphocholine	439285	HMDB0000086	258.111	28.9069	0.00982112	0.00715801	0.00935362	0.00974787	0.0103326	0.00690189	0.0108278	0.011387	0.00724682	0.0095895	0.0092813	0.0087591	0.00902015	0.00125829	0.0098623	0.00202006	0.00871918	0.00103969
Negative	Glycocholic acid	10140	HMDB0000138	464.304	6.64417	N.D.	6.88174e-05	N.D.	N.D.	N.D.	2.64381e-05	N.D.	N.D.	N.D.	N.D.	0.000237995	N.D.	6.88174e-05	N.A.	2.64381e-05	N.A.	0.000237995	N.A.
Negative	GMP	6804	HMDB0001397	362.052	8.95438	5.42333e-05	8.44058e-05	6.99356e-05	6.9649e-05	0.000117161	4.95714e-05	6.58287e-05	5.48434e-05	7.19366e-05	7.6974e-05	0.000104894	8.18053e-05	6.9556e-05	1.23214e-05	7.18512e-05	3.09566e-05	8.39026e-05	1.4563e-05
Negative	GTP	6830	HMDB0001273	521.986	11.1986	0.0058012	0.00478803	0.00275007	0.0060818	0.00748644	0.00364455	0.00592602	0.00702272	0.00574477	0.00183059	0.00499358	0.00316821	0.00485528	0.00150947	0.00601993	0.00171343	0.00393428	0.00177128
Positive	Guanidoacetic acid	763	HMDB0000128	118.062	8.4563	0.000521162	0.000246327	0.000265346	0.000234787	0.000233843	0.000424805	0.000286194	0.000268239	0.000174839	0.000226649	0.00028766	0.00021592	0.000316905	0.000136753	0.00030327	8.3884e-05	0.000226267	4.66234e-05
Negative	Heptanoic acid	8094	HMDB0000666	129.093	8.3716	0.00023908	0.000220615	0.00025785	0.000308543	0.000391719	0.00033328	0.000329555	0.000381996	0.000334586	0.000304914	0.00028467	0.000274386	0.000256522	3.78662e-05	0.000359138	3.22894e-05	0.000299639	2.65262e-05
Negative	Hexanoic acid	8892	HMDB0000535	115.077	8.73234	0.000318805	0.000277551	0.000364933	0.000381606	0.000428985	0.000381249	0.000422332	0.000394968	0.000368218	0.000376919	0.000299727	0.000323114	0.000335724	4.70062e-05	0.000406883	2.25555e-05	0.000341994	3.67441e-05
Negative	Hippuric acid	464	HMDB0000714	178.052	8.27082	0.000106793	8.85881e-05	0.000164933	0.000142322	0.000104229	7.16031e-05	4.48458e-05	9.83366e-05	0.000137574	0.000130867	0.000166526	0.000166385	0.000125659	3.44009e-05	7.97535e-05	2.72601e-05	0.000150338	1.88116e-05
Positive	Histidine	773	HMDB0000177	156.077	7.38578	0.0101406	0.00733182	0.00762883	0.00777869	0.00778313	0.00955765	0.00799523	0.00776135	0.00753432	0.00849664	0.00940523	0.00811655	0.00821999	0.00129383	0.00827434	0.000862022	0.00838818	0.00078507
Positive	Histamine	774	HMDB0000870	112.087	4.66316	4.17771e-05	7.00466e-05	7.43951e-05	4.35858e-05	3.01101e-05	6.10558e-05	0.000143262	5.48047e-05	4.98112e-05	4.18045e-05	0.000195391	0.000211377	5.74512e-05	1.71626e-05	7.23081e-05	4.91531e-05	0.000124596	9.12689e-05
Positive	Homocitrulline	65072	HMDB0000679	190.119	12.0466	0.000363591	0.00025269	0.000342427	0.000328945	0.000289355	0.000179794	0.000251885	0.000258695	0.000248004	0.000238526	0.000247552	0.000284065	0.000321913	4.83015e-05	0.000244932	4.63829e-05	0.000254537	2.01636e-05
Positive	Homoserine	12647	HMDB0000719	120.066	10.668	0.000162765	0.000156809	0.000198827	0.000171118	0.000122258	0.000164502	0.000162935	0.000147158	0.000136915	0.00016406	0.000159083	0.00017636	0.00017238	1.85825e-05	0.000149213	1.96029e-05	0.000159105	1.64792e-05
Negative	Homovanillic acid	1738	HMDB0000118	181.052	8.12334	0.000114471	8.18394e-05	N.D.	7.35509e-05	N.D.	0.000105452	7.16916e-05	7.91652e-05	5.36476e-05	N.D.	N.D.	N.D.	8.99537e-05	2.16331e-05	8.54362e-05	1.77323e-05	5.36476e-05	N.A.
Positive	Hydroxyproline	5810	HMDB0000725	132.066	13.1748	0.00213475	0.00195418	0.00238461	0.00230086	0.00227979	0.00171963	0.00284985	0.0025403	0.00154709	0.00274124	0.00224302	0.00210657	0.0021936	0.000190413	0.00234739	0.000479004	0.00215948	0.000490998
Positive	Hypotaurine	107812	HMDB0000965	110.027	22.3885	0.00142978	0.000532022	0.00104303	0.000948235	0.000813765	0.000885141	0.000914636	0.00104548	0.000779989	0.000688808	0.000604727	0.000721571	0.000988268	0.000368644	0.000914756	9.68947e-05	0.000698774	7.31659e-05
Positive	Hypoxanthine	790	HMDB0000157	137.046	11.9816	0.0010832	0.00196615	0.00127446	0.0012271	0.000845786	0.000570754	0.000865784	0.000891094	0.000866567	0.000978612	0.00218101	0.00114882	0.00138773	0.000394097	0.000793355	0.000149554	0.00129375	0.00060278
Positive	Isoleucine	791	HMDB0000172	132.102	10.8322	0.0140017	0.017706	0.0183542	0.0164839	0.0198274	0.0183984	0.017942	0.0180367	0.0154322	0.0178927	0.0185063	0.0154348	0.0166364	0.00192002	0.0185511	0.000873325	0.0168165	0.00161651
Positive	Imidazole-4-acetic acid	96215	HMDB0002024	127.051	8.21759	1.64332e-05	N.D.	N.D.	N.D.	N.D.	N.D.	N.D.	N.D.	N.D.	N.D.	N.D.	N.D.	1.64332e-05	N.A.	N.A.	N.A.	N.A.	N.A.
Positive	Imidazolelactic acid	793		157.063	9.1582	2.44036e-05	4.03184e-05	4.59392e-05	3.86995e-05	3.15084e-05	N.D.	3.1062e-05	3.24876e-05	N.D.	2.38008e-05	3.04564e-05	2.52672e-05	3.73402e-05	9.16546e-06	3.1686e-05	7.29169e-07	2.65081e-05	3.49703e-06
Negative	Inosinic acid	8582	HMDB0000175	347.041	9.32815	0.000157287	0.000217003	0.00039683	0.000273816	0.000439906	6.62955e-05	0.000231943	0.000176071	0.000193761	0.000242297	0.000268008	0.000188141	0.000261234	0.000102154	0.000228554	0.000156805	0.000223052	3.85923e-05
Positive	Inosine	6021	HMDB0000195	269.089	24.8624	0.000139839	0.000110175	0.000282328	0.000182161	0.000140436	N.D.	8.47147e-05	6.56499e-05	N.D.	7.66809e-05	0.000183939	8.93286e-05	0.000178626	7.51811e-05	9.69336e-05	3.88615e-05	0.000116649	5.86163e-05
Negative	Isethionic acid	7866	HMDB0003903	124.992	11.3774	0.000118309	0.000198373	0.000255572	0.00021919	0.000175311	0.000227127	0.000140709	0.000145931	0.000199655	0.000130094	0.000184494	0.000172046	0.000197861	5.80637e-05	0.000172269	3.96164e-05	0.000171572	2.98678e-05
Negative	Isobutyric acid Butyric acid	6590 264	HMDB0001873 HMDB0000039	87.0462	9.66041	0.000629343	0.000249891	0.000224765	0.000422186	0.000341042	0.000537474	0.00041143	0.000359677	0.000432839	0.00039746	0.000456115	0.000427452	0.000381546	0.000187055	0.000412406	8.85364e-05	0.000428466	2.41246e-05
Negative	Isocitric acid	1198	HMDB0000193	191.021	27.7531	0.000992146	0.000652624	0.000600495	0.000723413	0.000770027	0.00086825	0.000902676	0.000800427	N.D.	N.D.	N.D.	N.D.	0.00074217	0.000174097	0.000835345	6.08331e-05	N.A.	N.A.
Negative	Isovaleric acid Valeric acid	10430 7991	HMDB0000718 HMDB0000892	101.062	9.10801	0.000323825	0.000244378	0.000246062	0.000342392	0.000354454	0.00037524	0.000318138	0.00033402	0.000281853	0.000295527	0.000304947	0.000272166	0.000289164	5.13102e-05	0.000345463	2.48e-05	0.000288623	1.45004e-05
Negative	Isovalerylalanine-1 N-Acetylleucine-1	129285 70912	HMDB0000747 HMDB0011756	172.099	7.95655	6.29934e-05	0.000174135	6.77563e-05	0.000121349	8.53563e-05	0.000102147	9.94631e-05	6.06616e-05	5.55781e-05	7.27775e-05	5.55087e-05	8.84651e-05	0.000106558	5.22456e-05	8.6907e-05	1.89837e-05	6.80824e-05	1.5832e-05
Negative	Isovalerylalanine-2 N-Acetylleucine-2	129285 70912	HMDB0000747 HMDB0011756	172.099	7.862	3.21857e-05	N.D.	N.D.	N.D.	N.D.	N.D.	N.D.	N.D.	N.D.	N.D.	3.76415e-05	N.D.	3.21857e-05	N.A.	N.A.	N.A.	3.76415e-05	N.A.
Positive	Isovalerylcarnitine	6426851	HMDB0000688	246.169	10.2961	3.03589e-05	N.D.	N.D.	2.98553e-05	2.48898e-05	N.D.	2.15081e-05	N.D.	N.D.	N.D.	2.15545e-05	N.D.	3.01071e-05	3.56145e-07	2.31989e-05	2.39119e-06	2.15545e-05	N.A.
Positive	Kynurenine	846	HMDB0000684	209.093	10.4332	0.0001136	5.42802e-05	5.69574e-05	6.8115e-05	5.28558e-05	8.71985e-05	4.48517e-05	5.39371e-05	4.77072e-05	4.1239e-05	7.95167e-05	5.07897e-05	7.32381e-05	2.75667e-05	5.97108e-05	1.87678e-05	5.48131e-05	1.69431e-05
Negative	Lactic acid	612	HMDB0000190,HMDB0001311	89.0253	10.6159	0.195165	0.217298	0.166007	0.200078	0.229798	0.155278	0.224534	0.282831	0.194162	0.271523	0.295321	0.260595	0.194637	0.0213159	0.22311	0.0523276	0.2554	0.0433235
Negative	Lauric acid	3893	HMDB0000638	199.172	7.52483	0.00111705	0.00123501	0.00118494	0.00123115	0.001181	0.00136176	0.00127728	0.00132607	0.00131325	0.00130878	0.00119961	0.00110598	0.00119204	5.49226e-05	0.00128653	7.84104e-05	0.00123191	9.90396e-05
Positive	Leucine	857	HMDB0000687	132.102	10.9658	0.0227144	0.0275562	0.0261757	0.0242314	0.0291362	0.0270644	0.0309425	0.0307301	0.0253944	0.0323964	0.033258	0.0290981	0.0251694	0.00213041	0.0294683	0.0017939	0.0300367	0.00357665
Positive	Lysine	866	HMDB0000182,HMDB0003405	147.113	6.90338	0.0324951	0.0436736	0.0436818	0.0419323	0.0458418	0.0401296	0.0446126	0.0443441	0.035528	0.0423127	0.0404336	0.0419232	0.0404457	0.00536391	0.043732	0.00248852	0.0400494	0.00312111
Negative	Malic acid	525	HMDB0000156,HMDB0000744	133.015	20.8233	0.00798667	0.00684657	0.00666736	0.00665607	0.00681662	0.00811559	0.00752947	0.0077787	0.00633418	0.00600353	0.00830021	0.00685732	0.00703917	0.00063767	0.00756009	0.000550771	0.00687381	0.00101382
Positive	Malonylcarnitine	22833583	HMDB0002095	248.114	10.8275	5.63297e-05	4.56372e-05	4.10676e-05	5.01823e-05	5.8216e-05	5.549e-05	7.37488e-05	6.65176e-05	2.99288e-05	4.78372e-05	4.70599e-05	3.96619e-05	4.83042e-05	6.5171e-06	6.34931e-05	8.29107e-06	4.11219e-05	8.32211e-06
Positive	Mannosamine	440049		180.085	9.34467	2.55678e-05	2.03729e-05	2.33566e-05	2.84382e-05	2.58686e-05	1.87778e-05	2.45202e-05	2.27027e-05	N.D.	2.40836e-05	N.D.	N.D.	2.44339e-05	3.41432e-06	2.29673e-05	3.07956e-06	2.40836e-05	N.A.
Positive	Methionine	876	HMDB0000696	150.058	11.4714	0.00495263	0.00447957	0.00638815	0.00545965	0.00606765	0.00486558	0.00596669	0.00568475	0.00375903	0.00592243	0.0057177	0.00429216	0.00532	0.000816851	0.00564616	0.000545036	0.00492283	0.00106195
Positive	Methionine sulfoxide	158980	HMDB0002005	166.054	12.8352	0.000356023	0.00026689	0.00048498	0.000304758	0.000290101	0.000250351	0.000428562	0.000377222	0.000284245	0.000482425	0.000466148	0.000369565	0.000353163	9.51665e-05	0.000336559	8.10517e-05	0.000400596	9.2184e-05
Negative	Methyl sulfate	6412		110.976	15.8444	0.000323235	0.000371177	0.000382764	0.000335369	0.000292376	0.000300633	0.000201909	0.000322098	0.000353485	0.000259525	0.000413856	0.000307352	0.000353136	2.83609e-05	0.000279254	5.30631e-05	0.000333555	6.58596e-05
Positive	Mevalolactone	5325923	HMDB0006024	131.071	30.1125	0.000245692	0.000200072	0.000260747	0.000289757	0.00026111	0.000292348	0.000320598	0.000300148	0.000242744	0.000251487	0.000222747	0.000248129	0.000249067	3.74344e-05	0.000293551	2.46911e-05	0.000241277	1.28675e-05
Negative	myo-Inositol 2-phosphate	160886		259.024	10.2418	0.000182385	0.000147805	0.000207925	0.000218994	0.000225318	0.000221018	0.00020448	0.000235493	0.000187157	0.000266814	0.000259074	0.000246415	0.000189277	3.16136e-05	0.000221577	1.29131e-05	0.000239865	3.61306e-05
Positive	N,N-Dimethylglycine	673	HMDB0000092	104.071	11.7377	0.00126272	0.00134504	0.0012654	0.00129433	0.00106709	0.00132507	0.00105729	0.00120917	0.00103715	0.00101613	0.00104362	0.00103448	0.00129187	3.82249e-05	0.00116465	0.00012749	0.00103284	1.17855e-05
Negative	N-Acetylalanine	88064	HMDB0000766	130.051	8.6994	3.33668e-05	3.8591e-05	2.5161e-05	2.19482e-05	2.88353e-05	2.99431e-05	3.74401e-05	3.53859e-05	2.35724e-05	2.28603e-05	N.D.	3.30773e-05	2.97667e-05	7.59758e-06	3.29011e-05	4.16562e-06	2.65033e-05	5.70433e-06
Negative	N-Acetylaspartic acid	65065	HMDB0000812	174.041	14.2053	6.20091e-05	4.83813e-05	5.83457e-05	5.29684e-05	5.72874e-05	5.61809e-05	6.04801e-05	5.34127e-05	N.D.	3.39039e-05	3.44295e-05	4.31781e-05	5.54261e-05	5.98693e-06	5.68403e-05	2.92299e-06	3.71705e-05	5.20936e-06
Positive	N-Acetylgalactosamine N-Acetylmannosamine N-Acetylglucosamine	35717 439281 439174	HMDB0000853 HMDB0001129 HMDB0000215	222.097	29.7691	0.000346441	0.000259244	0.000291935	0.000304954	0.0003238	0.000286895	0.000343706	0.000341264	0.000175943	0.000227875	0.000209594	0.000210917	0.000300643	3.60822e-05	0.000323916	2.62245e-05	0.000206082	2.17484e-05
Negative	N-Acetylglucosamine 1-phosphate	440272	HMDB0001367	300.051	9.3464	3.68118e-05	3.46938e-05	N.D.	4.15553e-05	4.15765e-05	4.3062e-05	5.60573e-05	4.13948e-05	N.D.	5.58807e-05	N.D.	4.39551e-05	3.7687e-05	3.51346e-06	4.55226e-05	7.06268e-06	4.99179e-05	8.43272e-06
Negative	N-Acetylglucosamine 6-phosphate	440996	HMDB0001062	300.052	8.97451	N.D.	N.D.	N.D.	N.D.	N.D.	5.47789e-05	N.D.	N.D.	N.D.	N.D.	3.05147e-05	2.99694e-05	N.A.	N.A.	5.47789e-05	N.A.	3.02421e-05	3.85635e-07
Positive	N-Acetyllysine	92907	HMDB0000446	189.124	10.2969	0.00032262	0.000325064	0.000299129	0.000283649	0.000328414	0.000300725	0.000319233	0.00032878	0.000269885	0.000307431	0.000294712	0.000306167	0.000307615	1.97987e-05	0.000319288	1.31399e-05	0.000294549	1.74094e-05
Negative	N-Carbamoylaspartic acid	93072	HMDB0000828	175.036	15.0686	0.000163881	6.95778e-05	8.65775e-05	7.25755e-05	6.86874e-05	N.D.	6.24344e-05	8.66049e-05	N.D.	N.D.	N.D.	N.D.	9.8153e-05	4.44407e-05	7.25756e-05	1.25456e-05	N.A.	N.A.
Negative	N-Glycolylneuraminic acid	440001	HMDB0000833	324.096	7.07738	2.64769e-05	3.71652e-05	5.11144e-05	N.D.	3.81277e-05	3.96571e-05	3.82629e-05	4.33024e-05	3.04816e-05	3.60022e-05	6.3037e-05	4.48431e-05	3.82522e-05	1.23547e-05	3.98376e-05	2.41114e-06	4.3591e-05	1.42497e-05
Positive	N-Methylglutamic acid	439377		162.078	14.2771	4.75981e-05	N.D.	N.D.	5.07686e-05	N.D.	N.D.	7.21957e-05	9.76555e-05	N.D.	N.D.	N.D.	N.D.	4.91834e-05	2.24186e-06	8.49256e-05	1.80028e-05	N.A.	N.A.
Positive	N-Methylproline	557		130.087	13.7311	4.58518e-05	8.79026e-05	7.4896e-05	7.12911e-05	5.56524e-05	5.41407e-05	4.42869e-05	N.D.	N.D.	N.D.	3.70078e-05	N.D.	6.99854e-05	1.75999e-05	5.136e-05	6.17191e-06	3.70078e-05	N.A.
Positive	N1-Methyl-4-pyridone-5-carboxamide	440810	HMDB0004194	153.064	22.9487	N.D.	8.10641e-05	7.0252e-05	0.000113655	N.D.	N.D.	N.D.	N.D.	N.D.	N.D.	N.D.	N.D.	8.83238e-05	2.2594e-05	N.A.	N.A.	N.A.	N.A.
Positive	N5-Ethylglutamine	439378		175.108	12.2952	0.000480638	0.000595943	0.000678116	0.000668201	0.000578198	0.000317929	0.00059785	0.000597694	0.000562125	0.000539217	0.000553666	0.000622799	0.000605724	9.10788e-05	0.000522918	0.00013697	0.000569452	3.68008e-05
Positive	N6,N6,N6-Trimethyllysine	440120	HMDB0001325	189.16	7.24569	0.015039	0.0166808	0.0159155	0.0155712	0.0161122	0.0146037	0.0167408	0.01617	0.0144321	0.0154725	0.0159726	0.0174135	0.0158016	0.000688167	0.0159067	0.000913798	0.0158227	0.00123952
Positive	N6-Acetyllysine	92832	HMDB0000206	189.124	12.3917	0.000125063	0.000117346	0.000148836	0.000137207	0.000114614	7.55046e-05	0.00011107	0.00010879	7.40067e-05	0.000105807	0.000104222	0.00011286	0.000132113	1.38248e-05	0.000102495	1.81523e-05	9.9224e-05	1.72258e-05
Positive	N6-Methyllysine	164795	HMDB0002038	161.129	7.15293	0.00156935	0.00200371	0.00186284	0.0018693	0.00172201	0.00165936	0.00171679	0.00182422	0.00123197	0.00145684	0.00139254	0.00161404	0.0018263	0.000183196	0.00173059	6.8568e-05	0.00142385	0.000158175
Negative	NAD+	5893	HMDB0000902	662.105	6.48549	0.00429506	0.00318661	0.00221149	0.0030428	0.00349664	0.00343745	0.00324515	0.00334735	0.00301798	0.00288978	0.00288334	0.00288205	0.00318399	0.000856384	0.00338165	0.000109764	0.00291829	6.65481e-05
Negative	NADH	439153	HMDB0001487	664.119	8.0168	5.16742e-05	N.D.	4.46756e-05	4.72131e-05	5.06773e-05	5.4178e-05	3.69258e-05	3.37645e-05	N.D.	4.57206e-05	N.D.	4.9061e-05	4.78543e-05	3.54312e-06	4.38864e-05	1.00488e-05	4.73908e-05	2.36199e-06
Negative	NADP+	5886	HMDB0000217	742.07	9.17735	0.000816059	0.000740737	0.000442496	0.000739314	0.000889008	0.000655945	0.000789225	0.00081874	0.000716826	0.000454445	0.000773308	0.000574191	0.000684652	0.000165369	0.000788229	9.76175e-05	0.000629692	0.00014377
Negative	NADPH_divalent	5884		371.54	11.043	0.000136814	0.000124613	0.000103418	0.000168172	0.000155481	9.71399e-05	0.000112423	0.000147648	0.00016074	7.2667e-05	0.000128082	9.07961e-05	0.000133254	2.70606e-05	0.000128173	2.79052e-05	0.000113071	3.92695e-05
Positive	Nicotinamide	936	HMDB0001406	123.055	7.49893	0.000428159	0.000689021	0.000628625	0.000558943	0.000364397	0.000548828	0.000650703	0.00052385	0.000386655	0.000837834	0.0014117	0.00127449	0.000576187	0.000112088	0.000521944	0.000118499	0.000977669	0.000463801
Positive	Nicotinamide mononucleotide	14180	HMDB0000229	335.066	27.0034	0.00147577	0.00128268	0.000918466	0.00125592	0.00133044	0.00117069	0.00121147	0.00127964	0.00116838	0.00108456	0.00121501	0.000944075	0.00123321	0.000231561	0.00124806	7.09678e-05	0.00110301	0.000118907
Positive	O-Acetylcarnitine	439756	HMDB0000201	204.123	9.39328	0.0169227	0.0169262	0.0157606	0.0158052	0.0128997	0.0150576	0.0139611	0.0136601	0.00959309	0.00966853	0.0100759	0.0105745	0.0163537	0.000659346	0.0138946	0.000894791	0.009978	0.000450675
Positive	O-Acetylhomoserine 2-Aminoadipic acid	439389 92136	HMDB0000510	162.076	11.7859	0.00300007	0.00377155	0.00350112	0.00350895	0.00358175	0.00298544	0.00382044	0.00372474	0.00314652	0.00372206	0.0038144	0.0038713	0.00344542	0.000322404	0.00352809	0.00037483	0.00363857	0.000333748
Negative	Octanoic acid	379	HMDB0000482	143.109	8.19589	0.00019272	0.000201224	0.00018841	0.000215775	0.000235855	0.00022893	0.000234823	0.000218611	0.000193253	0.000207068	0.000177668	0.000200795	0.000199533	1.20666e-05	0.000229555	7.9083e-06	0.000194696	1.26793e-05
Positive	Octanoylcarnitine	11953814	HMDB0000791	288.219	11.0803	2.40901e-05	2.90634e-05	2.1581e-05	2.24281e-05	3.22542e-05	2.95159e-05	3.5486e-05	2.97401e-05	N.D.	N.D.	N.D.	N.D.	2.42907e-05	3.34818e-06	3.17491e-05	2.78345e-06	N.A.	N.A.
Positive	Ophthalmic acid	7018721	HMDB0005765	290.136	14.7705	0.000818661	0.00102923	0.000905991	0.000861161	0.000941243	0.00118485	0.000987726	0.00102856	0.00103315	0.00136056	0.00127317	0.00117837	0.000903762	9.09309e-05	0.0010356	0.000105706	0.00121131	0.000140152
Positive	Ornithine	389	HMDB0000214,HMDB0003374	133.097	6.84403	0.00918004	0.00854426	0.00931109	0.00867322	0.00902235	0.0100972	0.00967954	0.00987444	0.00830989	0.0107012	0.0111216	0.0109461	0.00892716	0.000375254	0.00966838	0.000463258	0.0102697	0.00131785
Negative	Pantothenic acid	6613	HMDB0000210	218.105	7.53582	8.07103e-05	6.78668e-05	9.31154e-05	7.4624e-05	7.30941e-05	9.56377e-05	5.82173e-05	6.69566e-05	7.22414e-05	5.13528e-05	5.11925e-05	6.90405e-05	7.90791e-05	1.07276e-05	7.34764e-05	1.59856e-05	6.09568e-05	1.12586e-05
Negative	Pelargonic acid	8158	HMDB0000847	157.125	7.98329	0.000513593	0.000416801	0.000507281	0.000533195	0.000580633	0.000546988	0.000614059	0.00067052	0.00046139	0.000539039	0.000458424	0.000484061	0.000492718	5.17996e-05	0.00060305	5.26589e-05	0.000485728	3.73396e-05
Positive	Phenylalanine	994	HMDB0000159	166.087	11.9362	0.0174844	0.0115663	0.0120494	0.0107768	0.0119902	0.0167088	0.0132636	0.0129999	0.00923469	0.0137528	0.0136125	0.0111703	0.0129692	0.00305546	0.0137406	0.00205346	0.0119426	0.00215984
Negative	Phosphocreatine	9548602	HMDB0001511	210.03	11.9808	0.000284356	6.22588e-05	0.0003684	0.000323761	0.000308566	0.000135195	0.000304252	0.000441227	0.000252489	0.000230149	0.000189513	0.000271611	0.000259694	0.000136028	0.00029731	0.000125391	0.000235941	3.52863e-05
Negative	Phosphoenolpyruvic acid	1005	HMDB0000263	166.976	20.4923	0.00164058	0.00119794	0.00108361	0.00139913	0.0017237	0.0014588	0.0014903	0.00132921	0.00137919	0.000951187	0.000891351	0.000781423	0.00133031	0.000244534	0.0015005	0.000164316	0.00100079	0.000261882
Positive	Phosphorylcholine	1014	HMDB0001565	184.075	26.7696	0.00120822	0.000865064	0.00141419	0.000999785	0.000818006	0.000906392	0.000968241	0.0010049	0.000230857	0.000323549	0.000535162	0.000449195	0.00112182	0.000240667	0.000924384	8.1743e-05	0.000384691	0.000134419
Positive	Pipecolic acid	439227	HMDB0000070,HMDB0000716,HMDB0005960	130.087	10.911	0.000802497	0.00115119	0.00126617	0.00130093	0.0011536	0.000629055	0.00106086	0.0010585	0.000864568	0.000762426	0.000865432	0.000884046	0.0011302	0.000227645	0.000975503	0.000235173	0.000844118	5.51977e-05
Positive	Piperidine	8082		86.0963	6.86016	2.84783e-05	N.D.	N.D.	N.D.	3.97118e-05	N.D.	3.22857e-05	N.D.	5.27567e-05	N.D.	4.35091e-05	5.10959e-05	2.84783e-05	N.A.	3.59987e-05	5.25102e-06	4.91206e-05	4.9301e-06
Positive	Pralidoxime	5353894		137.071	7.44886	3.68068e-05	6.1641e-05	4.85344e-05	7.29524e-05	5.36482e-05	2.96284e-05	4.51811e-05	5.40335e-05	4.8654e-05	3.87411e-05	5.92124e-05	4.8901e-05	5.49837e-05	1.5697e-05	4.56228e-05	1.14187e-05	4.88771e-05	8.35881e-06
Positive	Proline	614	HMDB0000162,HMDB0003411	116.071	11.5799	0.0179218	0.0113924	0.0150499	0.0119291	0.0132283	0.0169319	0.0210054	0.0197835	0.0103455	0.0201026	0.0197223	0.0145827	0.0140733	0.00303036	0.0177373	0.00345675	0.0161883	0.00463781
Negative	Propionic acid	1032	HMDB0000237	73.0302	10.6867	0.000362999	N.D.	N.D.	0.00034727	N.D.	0.000334382	N.D.	N.D.	0.000308271	N.D.	0.000392576	0.000374728	0.000355134	1.11225e-05	0.000334382	N.A.	0.000358525	4.4427e-05
Negative	5-Phosphoribosyl diphosphate	7339	HMDB0000280	388.945	16.3806	7.17534e-05	N.D.	N.D.	N.D.	6.38017e-05	N.D.	N.D.	N.D.	N.D.	N.D.	N.D.	N.D.	7.17534e-05	N.A.	6.38017e-05	N.A.	N.A.	N.A.
Positive	Putrescine	1045	HMDB0001414	89.1076	4.59519	8.05989e-05	5.87442e-05	6.70194e-05	4.96936e-05	6.87498e-05	7.16253e-05	6.7207e-05	5.97694e-05	N.D.	5.72161e-05	4.45093e-05	4.23673e-05	6.4014e-05	1.31268e-05	6.68379e-05	5.05552e-06	4.80309e-05	8.0264e-06
Negative	Pyruvic acid	1060	HMDB0000243	87.0098	12.6429	0.00393699	0.00283206	0.00418316	0.00454757	0.00607572	0.00311128	0.00442492	0.00483518	0.00365972	0.00424506	0.00310206	0.00392521	0.00387495	0.000739116	0.00461178	0.00122194	0.00373301	0.000483941
Negative	Rhein	10168		283.024	8.44472	5.36428e-05	4.33435e-05	4.07132e-05	4.19455e-05	4.17681e-05	4.12594e-05	5.56458e-05	5.33173e-05	4.73481e-05	3.4677e-05	4.42664e-05	5.99387e-05	4.49113e-05	5.91937e-06	4.79977e-05	7.54995e-06	4.65576e-05	1.04256e-05
Negative	Ribose 5-phosphate	439167	HMDB0001548	229.014	10.3427	0.000234749	0.000171188	0.0002105	0.00022514	0.000217462	0.000142405	0.000206126	0.000229007	0.000127718	0.000167311	0.000192424	0.000177596	0.000210394	2.79745e-05	0.00019875	3.87074e-05	0.000166262	2.76865e-05
Negative	Ribulose 1,5-diphosphate	123658		308.979	15.2313	0.000133762	0.000118624	N.D.	0.000104278	0.000117353	N.D.	9.78174e-05	0.000102915	8.93111e-05	N.D.	8.85329e-05	N.D.	0.000118888	1.47438e-05	0.000106028	1.01331e-05	8.8922e-05	5.50292e-07
Negative	Ribulose 5-phosphate	439184	HMDB0000618	229.013	10.7021	0.000400795	0.000301219	0.000265181	0.000354488	0.000405035	0.000212005	0.000325441	0.000362157	0.000254217	0.000242849	0.000447683	0.000305799	0.000330421	5.95562e-05	0.00032616	8.27625e-05	0.000312637	9.41055e-05
Positive	S-Adenosylhomocysteine	439155	HMDB0000939	385.13	9.04337	N.D.	1.85208e-05	3.0186e-05	1.3193e-05	N.D.	N.D.	1.64252e-05	1.26769e-05	N.D.	3.53948e-05	2.03043e-05	2.74111e-05	2.06333e-05	8.69124e-06	1.45511e-05	2.65047e-06	2.77034e-05	7.54952e-06
Positive	S-Adenosylmethionine	34755	HMDB0001185	399.146	7.16777	0.000578342	0.000599884	0.000578315	0.000555083	0.000538113	0.000537977	0.000527772	0.000564628	0.000484226	0.000469794	0.000529361	0.000530407	0.000577906	1.82964e-05	0.000542123	1.57659e-05	0.000503447	3.10933e-05
Positive	S-Lactoylglutathione	440018	HMDB0001066	380.114	15.5805	9.6674e-05	0.000213654	0.000298673	0.00010315	6.54405e-05	0.000275763	6.34419e-05	7.75556e-05	4.63922e-05	0.000207609	7.87165e-05	7.42703e-05	0.000178038	9.6695e-05	0.00012055	0.000103663	0.000101747	7.20098e-05
Positive	S-Methylglutathione	115260		322.108	14.9747	0.000129899	0.000218925	0.000232428	0.000166134	0.000166165	0.000132681	0.000161334	0.00016398	0.000104777	0.000176126	0.000147231	0.000160332	0.000186847	4.75352e-05	0.00015604	1.56974e-05	0.000147116	3.05986e-05
Positive	Sarcosine	1088	HMDB0000271	90.0551	9.923	0.000205886	0.000255207	0.000347208	0.00022174	0.000204898	0.000268904	0.000170229	0.000251128	0.000274198	0.000208316	0.000391832	0.000274979	0.00025751	6.32338e-05	0.00022379	4.47523e-05	0.000287331	7.63522e-05
Positive	Symmetric dimethylarginine	169148	HMDB0003334	203.148	7.80415	0.000346531	0.000301177	0.000265847	0.000254039	0.000313872	0.000251082	0.000344647	0.000312343	0.000147277	0.000182488	0.000160684	0.000204537	0.000291898	4.15646e-05	0.000305486	3.92035e-05	0.000173746	2.51379e-05
Negative	Sedoheptulose 7-phosphate	165007	HMDB0001068	289.034	9.40399	0.000419693	0.000582096	0.000336503	0.00027128	0.000413561	0.000482795	0.000456995	0.000569131	0.00057976	0.000634567	0.000835943	0.000577077	0.000402393	0.000134319	0.000480621	6.55591e-05	0.000656837	0.000122308
Positive	Serine	617	HMDB0000187,HMDB0003406	106.05	10.5492	0.0170411	0.0125069	0.0144036	0.0127707	0.0139456	0.0165841	0.0151006	0.0143241	0.0117555	0.0132359	0.0135997	0.0141702	0.0141806	0.00208338	0.0149886	0.00116727	0.0131903	0.00103092
Positive	Serotonin	5202	HMDB0000259	177.103	9.08605	0.000243409	N.D.	0.000721779	0.000540766	0.000504507	2.08579e-05	0.000370156	0.000458827	0.00076563	0.000582436	0.000126677	0.000431789	0.000501985	0.000241531	0.000338587	0.00021904	0.000476633	0.000270305
Positive	Spermidine	1102	HMDB0001257	146.165	4.43867	0.00586147	0.00470571	0.00294448	0.00420207	0.00677859	0.00456957	0.0044262	0.00520293	0.000457085	0.000367946	0.00062018	0.000567466	0.00442843	0.00120883	0.00524432	0.00107708	0.000503169	0.000112894
Positive	Stachydrine	115244	HMDB0004827	144.102	12.4761	0.00261051	0.00264092	0.00321078	0.00273608	0.00281786	0.00208911	0.00307759	0.00304265	0.00239251	0.00190967	0.0023819	0.00266041	0.00279957	0.000279308	0.0027568	0.000459765	0.00233612	0.000312142
Negative	Succinic acid	1110	HMDB0000254	117.02	20.4456	0.00141912	0.00260166	0.0011688	0.00119086	0.000933746	0.0012499	0.00125651	0.00181765	0.00189677	0.00182286	0.00320666	0.00198331	0.00159511	0.000680507	0.00131445	0.000367729	0.0022274	0.000656124
Positive	Taurine	1123	HMDB0000251	126.022	29.6846	0.0104844	0.00492554	0.0138739	0.0118281	0.0129539	0.0061803	0.0106669	0.0142426	0.0121746	0.00858213	0.00749622	0.010555	0.010278	0.00383079	0.0110109	0.00354364	0.009702	0.00207855
Negative	Taurocholic acid	46783527	HMDB0000036	514.286	6.64622	0.00208232	0.0219728	0.00346152	2.78011e-05	3.33378e-05	0.00651929	3.82629e-05	0.00331235	0.000102113	5.56599e-05	0.0259353	0.000168605	0.00688611	0.0101563	0.00247581	0.00310681	0.00656542	0.0129133
Negative	Terephthalic acid	7489	HMDB0002428	165.02	16.2265	0.000231107	0.000201129	0.000204755	0.000266793	0.000234993	0.000253665	0.000258172	0.000254473	0.000249848	0.00026339	0.00022876	0.000256516	0.000225946	3.03317e-05	0.000250326	1.04084e-05	0.000249628	1.49706e-05
Positive	Thiamine	1130	HMDB0000235	265.111	6.59539	7.34346e-06	1.30121e-05	1.26117e-05	1.33885e-05	1.51949e-05	8.77045e-06	1.01658e-05	1.16165e-05	1.71472e-05	1.62128e-05	1.61034e-05	1.41905e-05	1.15889e-05	2.84801e-06	1.14369e-05	2.76166e-06	1.59135e-05	1.24051e-06
Negative	Thiamine diphosphate	1132	HMDB0001372	423.032	7.81267	5.67925e-05	5.08526e-05	N.D.	N.D.	5.56588e-05	4.52652e-05	4.5463e-05	4.00595e-05	3.62731e-05	N.D.	5.20959e-05	4.5398e-05	5.38225e-05	4.2001e-06	4.66116e-05	6.52978e-06	4.4589e-05	7.94235e-06
Positive	Thiaproline	9934		134.028	15.8542	0.000351367	0.000509655	0.000475601	0.000832234	0.000623456	0.000397369	0.000695272	0.000778448	0.000746484	0.0003687	0.000853579	0.000386001	0.000542214	0.000204965	0.000623636	0.000163601	0.000588691	0.000248021
Positive	Threonine	6288	HMDB0000167	120.066	11.2088	0.0136077	0.0144754	0.0186047	0.0163642	0.0166804	0.0145934	0.0180078	0.016997	0.0127107	0.0189084	0.0176475	0.0149354	0.015763	0.00221658	0.0165697	0.00143395	0.0160505	0.00277584
Positive	threo-β-Methylaspartic acid	440064		148.061	13.5532	5.74939e-05	8.56706e-05	7.78099e-05	0.000115072	0.000111305	N.D.	0.000120954	9.82821e-05	9.33105e-05	7.39002e-05	0.000114274	0.000100456	8.40117e-05	2.38689e-05	0.00011018	1.13776e-05	9.54853e-05	1.68164e-05
Negative	Threonic acid	5460407	HMDB0000943	135.031	9.04318	0.00150151	0.00187784	0.00251818	0.00231998	0.00160817	0.00147502	0.00224908	0.00208348	0.00178287	0.00207764	0.00203917	0.00219265	0.00205437	0.000455516	0.00185394	0.000370947	0.00202308	0.000172906
Positive	Thymidine	5789	HMDB0000273	243.098	29.7848	0.000323067	0.00024248	0.000252279	0.000240308	0.000188584	0.000281273	0.000263557	0.000194636	N.D.	0.000150958	9.27695e-05	9.61686e-05	0.000264534	3.93685e-05	0.000232012	4.72744e-05	0.000113299	3.26583e-05
Positive	Triethanolamine	7618		150.111	8.46407	8.59722e-06	N.D.	N.D.	N.D.	N.D.	N.D.	N.D.	1.47495e-05	1.86726e-05	1.25366e-05	N.D.	1.07705e-05	8.59722e-06	N.A.	1.47495e-05	N.A.	1.39932e-05	4.14756e-06
Positive	Trigonelline	5570	HMDB0000875	138.055	11.13	0.000461653	0.000410592	0.000551225	0.000433952	0.000424757	0.000223084	0.000482215	0.000507221	0.000319907	0.000520506	0.000497204	0.000452666	0.000464355	6.1559e-05	0.000409319	0.000128867	0.000447571	8.96423e-05
Positive	Trimethylamine N-oxide	1145	HMDB0000925	76.0761	6.61118	0.000173288	9.50735e-05	0.000297854	0.000479785	0.000537787	0.000233541	0.000435998	0.000381994	0.000430049	0.00038397	0.000207544	0.000399733	0.0002615	0.000167779	0.00039733	0.000126866	0.000355324	0.000100359
Positive	Tryptophan	1148	HMDB0000929	205.098	11.8462	0.00462714	0.00500584	0.0047031	0.00354936	0.00420763	0.00572452	0.00345885	0.003612	0.00370649	0.00304108	0.00476825	0.00345707	0.00447136	0.000636064	0.00425075	0.00103424	0.00374322	0.000736416
Positive	Tyrosine	1153	HMDB0000158	182.081	12.2813	0.0176066	0.0112745	0.0129753	0.0108505	0.0118622	0.0140856	0.013969	0.011307	0.00594426	0.0110546	0.0104654	0.00690944	0.0131767	0.00309268	0.0128059	0.00142916	0.00859344	0.00254401
Positive	Tyramine	5610	HMDB0000306	138.091	8.56206	0.000107465	7.78349e-05	9.29256e-05	0.00010872	0.00014575	0.000135773	0.000149521	0.000136506	0.000128236	0.000102697	0.000121125	9.93334e-05	9.67365e-05	1.44972e-05	0.000141887	6.82006e-06	0.000112848	1.40357e-05
Negative	UDP	6031	HMDB0000295	402.997	11.3883	5.96468e-05	N.D.	8.93512e-05	8.51591e-05	8.59311e-05	N.D.	7.66287e-05	8.30758e-05	7.9049e-05	N.D.	N.D.	5.28349e-05	7.80524e-05	1.60769e-05	8.18785e-05	4.76533e-06	6.59419e-05	1.85362e-05
Negative	UDP-glucose UDP-galactose	8629 23724458	HMDB0000286 HMDB0000302	565.05	8.44564	0.00325636	0.00286581	0.00232422	0.00260979	0.0030369	0.00281776	0.00288597	0.00302249	0.00245997	0.0026402	0.00274522	0.00251465	0.00276404	0.0003958	0.00294078	0.000106543	0.00259001	0.000128062
Negative	UDP-glucuronic acid	17473	HMDB0000935	579.029	10.7706	0.000230713	0.000161588	0.00010312	0.000187194	0.000171766	0.000158729	0.000154389	0.000166724	0.000159317	7.98454e-05	0.000145547	8.29152e-05	0.000170654	5.33031e-05	0.000162902	7.81181e-06	0.000116906	4.14242e-05
Negative	UDP-N-acetylgalactosamine-1 UDP-N-acetylglucosamine-1	23724461 445675	HMDB0000304 HMDB0000290	606.079	8.13025	4.57686e-05	5.61755e-05	4.3685e-05	4.37013e-05	5.52756e-05	3.57515e-05	6.44916e-05	5.10282e-05	4.20646e-05	4.21866e-05	4.50695e-05	4.6952e-05	4.73326e-05	5.9759e-06	5.16367e-05	1.19889e-05	4.40682e-05	2.3716e-06
Negative	UDP-N-acetylgalactosamine-2 UDP-N-acetylglucosamine-2	23724461 445675	HMDB0000304 HMDB0000290	606.076	8.2653	0.000917833	0.000337908	0.000561268	0.000509979	0.000567701	0.000789337	0.000555841	0.000668136	0.000382443	0.000496853	0.000405224	0.000553101	0.000581747	0.000243571	0.000645254	0.000108463	0.000459405	7.96663e-05
Negative	UMP	6030	HMDB0000288	323.031	9.57254	0.000146755	0.000176606	0.000417236	0.000172952	5.47008e-05	0.000313852	0.000157372	0.0001156	6.8482e-05	0.000381115	0.00017275	0.000592838	0.000228387	0.000126599	0.000160381	0.000110659	0.000303796	0.000232429
Negative	Undecanoic acid	8180	HMDB0000947	185.156	7.65422	9.84271e-05	7.45205e-05	7.63744e-05	0.000100084	0.000149541	0.000117569	0.000129395	0.000149746	0.000131071	8.09498e-05	9.00385e-05	7.91413e-05	8.73515e-05	1.3783e-05	0.000136563	1.58575e-05	9.53001e-05	2.43192e-05
Positive	Uracil	1174	HMDB0000300	113.032	29.7796	0.000124436	0.000150778	9.04215e-05	0.000103052	6.80041e-05	0.000165908	9.71865e-05	N.D.	N.D.	0.000115752	0.000161284	N.D.	0.000117172	2.64393e-05	0.000110366	5.02649e-05	0.000138518	3.2196e-05
Positive	Urea	1176	HMDB0000294	61.0395	27.924	0.260726	0.369831	0.360534	0.38732	0.340151	0.230427	0.301622	0.298555	0.262941	0.263615	0.288435	0.26564	0.344603	0.0570097	0.292689	0.0456194	0.270158	0.0122389
Negative	Uric acid	1175	HMDB0000289	167.023	8.72774	0.000432686	0.000464137	0.00013264	0.000195973	0.000124921	0.000428517	0.000161486	0.000186944	0.000249136	0.000193263	0.000305147	0.000155175	0.000306359	0.000166549	0.000225467	0.000137739	0.00022568	6.55416e-05
Positive	Uridine	6029	HMDB0000296	245.079	29.8637	0.000423503	0.000722834	0.000389459	0.000463319	0.000424105	0.000467701	0.000501464	0.000514788	0.000499006	0.000516877	0.000772962	0.000610497	0.000499779	0.000151736	0.000477014	4.04589e-05	0.000599836	0.000125346
Positive	Urocanic acid	736715	HMDB0000301	139.05	8.51239	2.54782e-05	2.58816e-05	1.84394e-05	1.92031e-05	N.D.	N.D.	4.5793e-05	2.31365e-05	N.D.	1.65898e-05	3.84581e-05	3.95598e-05	2.22506e-05	3.97551e-06	3.44648e-05	1.60205e-05	3.15359e-05	1.29554e-05
Negative	UTP	6133	HMDB0000285	482.964	12.2618	0.00064391	0.000256449	0.000427737	0.00061338	0.000641944	0.000404282	0.000597499	0.000661936	0.000368218	0.000153396	0.000219927	0.000226546	0.000485369	0.000180044	0.000576415	0.000117873	0.000242022	9.03837e-05
Positive	Valine	1182	HMDB0000883	118.086	10.5882	0.026169	0.0310185	0.0328268	0.031984	0.0331633	0.0327963	0.0321968	0.0314537	0.0283741	0.0332776	0.0339377	0.029347	0.0304996	0.00298009	0.0324025	0.000747515	0.0312341	0.00278247
Negative	XA0002 (unkown peak)			110.986	15.3008	0.000562708	0.000533525	0.000515503	0.00045067	0.000439906	0.000497216	0.00051727	0.000446473	0.000560557	0.000628493	0.000562816	0.000639124	0.000515601	4.74565e-05	0.000475216	3.79715e-05	0.000597747	4.18754e-05
Negative	XA0012 (unkown peak)			166.019	9.23197	8.40568e-05	4.73357e-05	9.12333e-05	8.63297e-05	6.15025e-05	4.78689e-05	5.90401e-05	7.22025e-05	5.13107e-05	4.27388e-05	4.0151e-05	8.38032e-05	7.72389e-05	2.01591e-05	6.01535e-05	9.9858e-06	5.45009e-05	2.01086e-05
Negative	XA0027 (unkown peak)			227.203	7.31963	0.000256206	0.000265859	0.000243487	0.000290204	0.000234802	0.000350304	0.000261463	0.000269448	0.000292725	0.00024804	0.000279049	0.000284598	0.000263939	1.97623e-05	0.000279004	4.97882e-05	0.000276103	1.95336e-05
Negative	XA0035 (unkown peak)			254.982	13.3571	N.D.	N.D.	N.D.	3.9897e-05	N.D.	N.D.	N.D.	N.D.	4.80593e-05	N.D.	N.D.	N.D.	3.9897e-05	N.A.	N.A.	N.A.	4.80593e-05	N.A.
Negative	XA0055 (unkown peak)			369.001	13.9197	0.00023908	0.000152083	0.000117682	0.000183194	0.00015596	0.000130888	0.000150275	0.000109878	7.73217e-05	5.98564e-05	0.000100779	6.21587e-05	0.00017301	5.15365e-05	0.00013675	2.08839e-05	7.50289e-05	1.88341e-05
Negative	XA0065 (unkown peak)			445.055	6.85119	0.000115258	3.87811e-05	0.000133531	8.67199e-05	0.000116012	8.80268e-05	0.000124869	0.000131338	6.62467e-05	6.85809e-05	4.13555e-05	6.83746e-05	9.35726e-05	4.12959e-05	0.000115061	1.90865e-05	6.11394e-05	1.32314e-05
Positive	Xanthine	1188	HMDB0000292	153.042	24.8039	0.000323112	0.000597557	0.000267303	0.000261661	0.000168402	0.000239332	0.000283935	0.000326129	0.0003046	0.000344805	0.00109728	0.000400753	0.000362408	0.0001592	0.00025445	6.74291e-05	0.00053686	0.000375689
Negative	Xanthosine	64959	HMDB0000299	283.071	7.49238	N.D.	6.8152e-05	N.D.	N.D.	N.D.	N.D.	N.D.	N.D.	2.97704e-05	4.18553e-05	7.11676e-05	N.D.	6.8152e-05	N.A.	N.A.	N.A.	4.75978e-05	2.12877e-05
Positive	XC0001 (unkown peak)			72.081	6.37169	2.02393e-05	N.D.	N.D.	N.D.	2.60084e-05	1.7822e-05	2.16964e-05	N.D.	N.D.	2.13971e-05	N.D.	N.D.	2.02393e-05	N.A.	2.18423e-05	4.09515e-06	2.13971e-05	N.A.
Positive	XC0016 (unkown peak)			129.066	9.08992	0.000172258	0.000197888	0.000174833	0.000176004	0.000243724	0.000138641	0.000176865	0.000193479	0.000121977	0.000119381	0.000150432	0.000173348	0.000180246	1.18649e-05	0.000188177	4.35714e-05	0.000141284	2.55885e-05
Positive	XC0040 (unkown peak)			174.088	13.3186	6.66285e-05	8.3961e-05	5.96891e-05	7.2024e-05	5.99871e-05	4.9137e-05	6.08063e-05	6.30471e-05	5.01794e-05	4.61405e-05	5.33612e-05	4.18568e-05	7.05756e-05	1.02528e-05	5.82444e-05	6.20781e-06	4.78845e-05	4.98783e-06
Positive	XC0061 (unkown peak)			218.139	9.73746	0.00065321	0.000417525	0.000383813	0.00036872	0.000416974	0.000747962	0.000477791	0.000478878	0.000181571	0.000155483	0.000219046	0.0002003	0.000455817	0.000133167	0.000530401	0.000147898	0.0001891	2.71355e-05
Positive	XC0065 (unkown peak)			221.093	14.61	9.79725e-05	9.09419e-05	9.5111e-05	7.12422e-05	8.8093e-05	0.000126609	7.11132e-05	8.41592e-05	5.31775e-05	5.23617e-05	9.34196e-05	5.66088e-05	8.88169e-05	1.20669e-05	9.24937e-05	2.38735e-05	6.38919e-05	1.9771e-05
Positive	XC0071 (unkown peak)			234.182	6.19187	0.000301753	0.000324209	0.000227602	0.000309351	0.000391711	0.000185304	0.000260121	0.00033172	0.000246216	0.000193847	0.000255054	0.00017881	0.000290729	4.31057e-05	0.000292214	8.92937e-05	0.000218481	3.78038e-05
Positive	XC0126 (unkown peak)			310.114	17.3174	5.13147e-05	6.28758e-05	5.03101e-05	3.86017e-05	6.12922e-05	5.03176e-05	7.53019e-05	5.93838e-05	4.08168e-05	5.68391e-05	6.64139e-05	4.53789e-05	5.07756e-05	9.9184e-06	6.15739e-05	1.03286e-05	5.23622e-05	1.15406e-05
Positive	XC0132 (unkown peak)			325.163	8.98881	1.7687e-05	1.9898e-05	1.68914e-05	2.79985e-05	1.73855e-05	2.49058e-05	2.82382e-05	2.01963e-05	1.87252e-05	2.32352e-05	2.34549e-05	1.96012e-05	2.06187e-05	5.0816e-06	2.26815e-05	4.83212e-06	2.12541e-05	2.44238e-06
Positive	XC0137 (unkown peak)			350.103	15.4488	6.0091e-05	6.1736e-05	6.86129e-05	7.31479e-05	7.38769e-05	5.86946e-05	8.44323e-05	6.68068e-05	5.07054e-05	5.72632e-05	7.19151e-05	6.03861e-05	6.58969e-05	6.08207e-06	7.09526e-05	1.09194e-05	6.00674e-05	8.86906e-06
Negative	Xanthylic acid	73323	HMDB0001554	363.034	12.3147	N.D.	4.99021e-05	3.20951e-05	N.D.	N.D.	N.D.	4.17601e-05	N.D.	3.57651e-05	N.D.	N.D.	N.D.	4.09986e-05	1.25915e-05	4.17601e-05	N.A.	3.57651e-05	N.A.
Positive	β-Alanine	239	HMDB0000056	90.055	7.43216	0.0052083	0.00336798	0.00391034	0.0040462	0.00340566	0.00537117	0.00469597	0.00382327	0.00187457	0.00266946	0.00228578	0.00261069	0.00413321	0.000774303	0.00432402	0.000881101	0.00236013	0.000365038
Negative	β-Hydroxyisovaleric acid	69362	HMDB0000754	117.056	8.94792	0.000290163	0.000247705	0.000246261	0.000350391	0.000351101	0.000355812	0.000336138	0.00030512	0.000303292	0.000398896	0.00031107	0.000368179	0.00028363	4.89451e-05	0.000337043	2.28751e-05	0.000345359	4.59432e-05
Positive	β-Leucine	2761558	HMDB0003640	132.101	8.73298	N.D.	3.04881e-05	N.D.	2.45781e-05	2.76398e-05	N.D.	3.27563e-05	2.85833e-05	N.D.	N.D.	N.D.	N.D.	2.75331e-05	4.17902e-06	2.96598e-05	2.72286e-06	N.A.	N.A.
Positive	γ-Butyrobetaine	134	HMDB0001161	146.117	8.29396	0.00289301	0.00175278	0.00184913	0.0016632	0.00134815	0.00202732	0.00152392	0.00143688	0.000654383	0.000682069	0.00076331	0.000853471	0.00203953	0.000574029	0.00158407	0.000304092	0.000738308	8.96173e-05
Positive	γ-Glutamyl-cysteine	123938	HMDB0001049	251.071	14.2062	N.D.	4.93888e-05	3.22349e-05	5.71208e-05	5.59321e-05	2.80542e-05	3.17209e-05	N.D.	6.02784e-05	N.D.	3.74079e-05	2.24087e-05	4.62482e-05	1.27368e-05	3.85691e-05	1.51482e-05	4.00316e-05	1.90707e-05
N.D.: Not Detected. (Signal-to-noise ratio < 3)
N.A.: Not Available.
